# Supplementary material for: Mesocrystal growth through oriented sliding and attachment of nanoplates
Source: Nat Commun. 2025 Dec 15;16:11240. doi: 10.1038/s41467-025-64852-7 (PMC12717213; doi:10.1038/s41467-025-64852-7)
Supplement: Supplementary file 7 — Source data [file 41467_2025_64852_MOESM7_ESM.xlsx]

## Sheet: Figure 3b
Figure 3b
	Outlines					centroid trajacotry
	Time (s)	Point_Index	X (nm)	Y (nm)		Time (s)	X (nm)	Y (nm)
	11	1	0	0		11	45.8541	52.278
	11	2	-21.8487	48.7395		13.2	47.2043	51.3451
	11	3	21.8487	119.328		15.4	52.9827	50.7595
	11	4	92.437	102.521		17.6	55.8762	51.9782
	11	5	115.966	57.1429		19.8	57.6705	50.3889
	11	6	65.5462	-15.1261		22	58.6041	49.4385
	13.2	1	-1.68067	0		24.2	60.7637	47.51
	13.2	2	-21.8487	50.4202		26.4	61.5276	46.3047
	13.2	3	26.8908	119.328		28.6	62.6595	43.605
	13.2	4	95.7983	100.84		30.8	63.3	44.8734
	13.2	5	117.647	52.1008		33	65.1907	43.0842
	13.2	6	67.2269	-15.1261		35.2	64.1756	40.3269
	15.4	1	-1.68067	3.36134		37.4	66.1851	37.401
	15.4	2	-18.4874	52.1008		39.6	67.3134	38.7879
	15.4	3	35.2941	119.328		41.8	67.6478	37.9723
	15.4	4	104.202	99.1597		44	68.9275	35.4071
	15.4	5	126.05	47.0588		46.2	68.8281	33.5485
	15.4	6	68.9076	-16.8067		48.4	72.2213	32.6949
	17.6	1	1.68067	5.04202		50.6	72.6198	31.3706
	17.6	2	-13.4454	55.4622		52.8	73.2303	30.6732
	17.6	3	38.6555	119.328		55	74.9654	29.2946
	17.6	4	109.244	99.1597		57.2	74.7239	28.3723
	17.6	5	127.731	52.1008		59.4	75.0763	28.3217
	17.6	6	68.9076	-16.8067		61.6	76.0966	26.5498
	19.8	1	0	5.04202		63.8	77.2676	26.3326
	19.8	2	-11.7647	57.1429		66	76.7818	23.1548
	19.8	3	40.3361	119.328		68.2	75.2689	22.0042
	19.8	4	117.647	94.1176		70.4	76.9495	20.3235
	19.8	5	129.412	50.4202		72.6	77.2611	20.5525
	19.8	6	72.2689	-20.1681		74.8	77.2114	19.8048
	22	1	3.36134	3.36134		77	75.9924	19.2728
	22	2	-10.084	58.8235
	22	3	43.6975	117.647
	22	4	112.605	97.479
	22	5	127.731	43.6975
	22	6	73.9496	-20.1681
	24.2	1	6.72269	0
	24.2	2	-8.40336	52.1008
	24.2	3	45.3782	115.966
	24.2	4	115.966	94.1176
	24.2	5	131.092	43.6975
	24.2	6	72.2689	-21.8487
	26.4	1	6.72269	0
	26.4	2	-6.72269	52.1008
	26.4	3	47.0588	114.286
	26.4	4	117.647	92.437
	26.4	5	131.092	40.3361
	26.4	6	68.9076	-23.5294
	28.6	1	11.7647	-6.72269
	28.6	2	-5.04202	52.1008
	28.6	3	45.3782	112.605
	28.6	4	115.966	92.437
	28.6	5	131.092	38.6555
	28.6	6	77.3109	-26.8908
	30.8	1	8.40336	-3.36134
	30.8	2	-5.04202	53.7815
	30.8	3	47.0588	114.286
	30.8	4	122.689	89.0756
	30.8	5	132.773	40.3361
	30.8	6	77.3109	-25.2101
	33	1	11.7647	-5.04202
	33	2	-3.36134	48.7395
	33	3	50.4202	110.924
	33	4	121.008	89.0756
	33	5	134.454	40.3361
	33	6	78.9916	-25.2101
	35.2	1	10.084	-6.72269
	35.2	2	-3.36134	43.6975
	35.2	3	48.7395	109.244
	35.2	4	117.647	85.7143
	35.2	5	132.773	36.9748
	35.2	6	80.6723	-26.8908
	37.4	1	13.4454	-10.084
	37.4	2	0	43.6975
	37.4	3	52.1008	105.882
	37.4	4	119.328	82.3529
	37.4	5	134.454	35.2941
	37.4	6	80.6723	-30.2521
	39.6	1	13.4454	-6.72269
	39.6	2	0	42.0168
	39.6	3	48.7395	105.882
	39.6	4	119.328	84.0336
	39.6	5	137.815	38.6555
	39.6	6	82.3529	-28.5714
	41.8	1	18.4874	-10.084
	41.8	2	1.68067	47.0588
	41.8	3	48.7395	104.202
	41.8	4	121.008	82.3529
	41.8	5	136.134	35.2941
	41.8	6	80.6723	-30.2521
	44	1	16.8067	-11.7647
	44	2	3.36134	38.6555
	44	3	48.7395	102.521
	44	4	121.008	80.6723
	44	5	137.815	36.9748
	44	6	85.7143	-31.9328
	46.2	1	16.8067	-11.7647
	46.2	2	5.04202	36.9748
	46.2	3	50.4202	99.1597
	46.2	4	121.008	78.9916
	46.2	5	134.454	31.9328
	46.2	6	82.3529	-33.6134
	48.4	1	25.2101	-18.4874
	48.4	2	6.72269	30.2521
	48.4	3	50.4202	97.479
	48.4	4	121.008	82.3529
	48.4	5	139.496	36.9748
	48.4	6	89.0756	-33.6134
	50.6	1	23.5294	-20.1681
	50.6	2	5.04202	30.2521
	50.6	3	50.4202	99.1597
	50.6	4	124.37	80.6723
	50.6	5	141.176	31.9328
	50.6	6	90.7563	-36.9748
	52.8	1	28.5714	-21.8487
	52.8	2	8.40336	31.9328
	52.8	3	50.4202	97.479
	52.8	4	121.008	78.9916
	52.8	5	141.176	31.9328
	52.8	6	89.0756	-36.9748
	55	1	28.5714	-21.8487
	55	2	10.084	25.2101
	55	3	50.4202	94.1176
	55	4	124.37	77.3109
	55	5	142.857	30.2521
	55	6	89.0756	-36.9748
	57.2	1	28.5714	-23.5294
	57.2	2	10.084	25.2101
	57.2	3	52.1008	94.1176
	57.2	4	124.37	77.3109
	57.2	5	141.176	28.5714
	57.2	6	89.0756	-38.6555
	59.4	1	28.5714	-21.8487
	59.4	2	10.084	31.9328
	59.4	3	50.4202	94.1176
	59.4	4	122.689	75.6303
	59.4	5	142.857	21.8487
	59.4	6	92.437	-36.9748
	61.6	1	35.2941	-25.2101
	61.6	2	10.084	26.8908
	61.6	3	50.4202	90.7563
	61.6	4	119.328	77.3109
	61.6	5	141.176	20.1681
	61.6	6	100.84	-36.9748
	63.8	1	38.6555	-26.8908
	63.8	2	11.7647	26.8908
	63.8	3	50.4202	90.7563
	63.8	4	117.647	78.9916
	63.8	5	142.857	21.8487
	63.8	6	100.84	-38.6555
	66	1	36.9748	-30.2521
	66	2	10.084	23.5294
	66	3	50.4202	87.395
	66	4	117.647	77.3109
	66	5	142.857	18.4874
	66	6	100.84	-42.0168
	68.2	1	33.6134	-28.5714
	68.2	2	11.7647	20.1681
	68.2	3	50.4202	87.395
	68.2	4	115.966	73.9496
	68.2	5	137.815	15.1261
	68.2	6	100.84	-42.0168
	70.4	1	35.2941	-30.2521
	70.4	2	13.4454	18.4874
	70.4	3	52.1008	85.7143
	70.4	4	117.647	72.2689
	70.4	5	139.496	13.4454
	70.4	6	102.521	-43.6975
	72.6	1	35.2941	-30.2521
	72.6	2	13.4454	18.4874
	72.6	3	52.1008	85.7143
	72.6	4	117.647	72.2689
	72.6	5	141.176	18.4874
	72.6	6	102.521	-43.6975
	74.8	1	35.2941	-30.2521
	74.8	2	13.4454	18.4874
	74.8	3	52.1008	84.0336
	74.8	4	117.647	70.5882
	74.8	5	141.176	18.4874
	74.8	6	102.521	-43.6975
	77	1	35.2941	-31.9328
	77	2	11.7647	18.4874
	77	3	53.7815	84.0336
	77	4	114.286	70.5882
	77	5	141.176	18.4874
	77	6	99.1597	-43.6975

## Sheet: Figure 3c
Figure 3c
	time(s)	displacement(nm)	displacement_sigma(nm)	speed (nm/s)	speed_sigma(nm/s)	rotation(deg)	rotation_sigma(deg)
	11	0	0			0	0.066075
	13.2	3.88379	1.18841	1.78889	0.381971	1.92224	0.0648645
	15.4	7.8711	1.18841	1.86654	0.381971	6.37949	0.0679155
	17.6	12.0966	1.18841	1.73424	0.381971	7.65661	0.0647683
	19.8	15.5017	1.18841	0.844377	0.381971	10.4956	0.0642771
	22	15.8118	1.18841	0.597444	0.381971	11.3659	0.0629876
	24.2	18.1305	1.18841	0.573349	0.381971	7.12749	0.0668365
	26.4	18.3346	1.18841	0.147309	0.381971	9.99916	0.0676726
	28.6	18.7786	1.18841	0.0691035	0.381971	9.86303	0.0697114
	30.8	18.6386	1.18841	0.463386	0.381971	8.35686	0.0652569
	33	20.8175	1.18841	0.462632	0.381971	6.56484	0.066345
	35.2	20.6742	1.18841	0.771655	0.381971	7.45122	0.0678241
	37.4	24.2128	1.18841	0.564012	0.381971	7.42515	0.0625187
	39.6	23.1558	1.18841	-0.021939	0.381971	7.17891	0.0685963
	41.8	24.1163	1.18841	0.660736	0.381971	6.54229	0.0741663
	44	26.0631	1.18841	0.0648043	0.381971	5.61564	0.0766278
	46.2	24.4014	1.18841	0.574591	0.381971	6.34601	0.0698261
	48.4	28.5913	1.18841	1.45438	0.381971	2.58761	0.0698305
	50.6	30.8007	1.18841	0.148829	0.381971	-0.693238	0.0644362
	52.8	29.2461	1.18841	0.346636	0.381971	0.717031	0.0661385
	55	32.3259	1.18841	0.137156	0.381971	0.841812	0.0748299
	57.2	29.8496	1.18841	0.00387718	0.381971	0.659228	0.0730933
	59.4	32.343	1.18841	0.484268	0.381971	0.711479	0.0646864
	61.6	31.9804	1.18841	0.580781	0.381971	-3.18664	0.0711717
	63.8	34.8984	1.18841	0.652041	0.381971	-4.20861	0.0698538
	66	34.8494	1.18841	0.00570397	0.381971	-4.33281	0.0667118
	68.2	34.9235	1.18841	0.433428	0.381971	-0.954637	0.0668788
	70.4	36.7565	1.18841	0.504878	0.381971	-0.442848	0.0719956
	72.6	37.145	1.18841	0.0612435	0.381971	0.10214	0.0700346
	74.8	37.0259	1.18841	0.0886452	0.381971	-0.993297	0.0663307
	77	37.535	1.18841			-1.69124	0.0666078

## Sheet: Figure 4
Figure 4
	Sliding along [010] direaction		Sliding along [100] direaction
	Distance (angstrom)	Free Energy (kcal/mol)	100	Distance	Free Energy
	41.9688	0.084559		41.9687	0.00739267
	41.9563	0.050419		41.956	-0.00942667
	41.9438	0.05208		41.9434	-0.020111
	41.9313	0.061527		41.9307	-0.0263083
	41.9188	0.064826		41.918	-0.0261157
	41.9063	0.058021		41.9054	-0.0298867
	41.8938	0.069877		41.8927	-0.040927
	41.8813	0.080069		41.8801	-0.0576617
	41.8688	0.087768		41.8674	-0.0682617
	41.8563	0.082294		41.8547	-0.0572993
	41.8438	0.089529		41.8421	-0.0604903
	41.8313	0.101138		41.8294	-0.0776263
	41.8188	0.101664		41.8168	-0.078812
	41.8063	0.084892		41.8041	-0.0764817
	41.7939	0.080285		41.7915	-0.0985117
	41.7814	0.101189		41.7788	-0.0694153
	41.7689	0.09592		41.7661	-0.093894
	41.7564	0.097165		41.7535	-0.113551
	41.7439	0.103824		41.7408	-0.131083
	41.7314	0.097921		41.7282	-0.0843383
	41.7189	0.097093		41.7155	-0.111433
	41.7064	0.086102		41.7028	-0.10342
	41.6939	0.083895		41.6902	-0.119365
	41.6814	0.083919		41.6775	-0.110709
	41.6689	0.074743		41.6649	-0.128023
	41.6564	0.08172		41.6522	-0.138374
	41.6439	0.068919		41.6396	-0.145312
	41.6315	0.086949		41.6269	-0.131189
	41.619	0.082471		41.6142	-0.152453
	41.6065	0.085755		41.6016	-0.13678
	41.594	0.08268		41.5889	-0.146112
	41.5815	0.078232		41.5763	-0.14193
	41.569	0.075403		41.5636	-0.165941
	41.5565	0.091883		41.5509	-0.164996
	41.544	0.096943		41.5383	-0.192772
	41.5315	0.095388		41.5256	-0.185326
	41.519	0.102414		41.513	-0.194899
	41.5065	0.116146		41.5003	-0.157002
	41.494	0.130068		41.4877	-0.201817
	41.4815	0.091964		41.475	-0.171474
	41.469	0.105839		41.4623	-0.212589
	41.4566	0.118491		41.4497	-0.203277
	41.4441	0.124063		41.437	-0.21
	41.4316	0.101016		41.4244	-0.193893
	41.4191	0.119992		41.4117	-0.23777
	41.4066	0.098667		41.399	-0.238998
	41.3941	0.109906		41.3864	-0.249051
	41.3816	0.098364		41.3737	-0.226448
	41.3691	0.115213		41.3611	-0.279448
	41.3566	0.107522		41.3484	-0.284098
	41.3441	0.115428		41.3358	-0.295379
	41.3316	0.130855		41.3231	-0.286427
	41.3191	0.125979		41.3104	-0.308483
	41.3066	0.147749		41.2978	-0.282463
	41.2942	0.158168		41.2851	-0.318044
	41.2817	0.157762		41.2725	-0.304507
	41.2692	0.169807		41.2598	-0.318888
	41.2567	0.168833		41.2471	-0.315757
	41.2442	0.158938		41.2345	-0.314942
	41.2317	0.15592		41.2218	-0.31638
	41.2192	0.162511		41.2092	-0.332649
	41.2067	0.177077		41.1965	-0.309599
	41.1942	0.187114		41.1839	-0.34602
	41.1817	0.148847		41.1712	-0.331021
	41.1692	0.151944		41.1585	-0.351225
	41.1567	0.171491		41.1459	-0.343463
	41.1442	0.175093		41.1332	-0.358289
	41.1317	0.190318		41.1206	-0.348186
	41.1193	0.195076		41.1079	-0.356757
	41.1068	0.192812		41.0952	-0.353259
	41.0943	0.196178		41.0826	-0.356064
	41.0818	0.192521		41.0699	-0.354842
	41.0693	0.196814		41.0573	-0.369249
	41.0568	0.201367		41.0446	-0.355412
	41.0443	0.217791		41.032	-0.390476
	41.0318	0.243453		41.0193	-0.382483
	41.0193	0.241226		41.0066	-0.380775
	41.0068	0.246891		40.994	-0.386576
	40.9943	0.254933		40.9813	-0.392091
	40.9818	0.24289		40.9687	-0.388247
	40.9693	0.24511		40.956	-0.381594
	40.9568	0.245224		40.9433	-0.375415
	40.9444	0.259948		40.9307	-0.389519
	40.9319	0.247703		40.918	-0.400809
	40.9194	0.248624		40.9054	-0.394419
	40.9069	0.270212		40.8927	-0.408865
	40.8944	0.267796		40.8801	-0.397808
	40.8819	0.262841		40.8674	-0.405822
	40.8694	0.276498		40.8547	-0.412612
	40.8569	0.286183		40.8421	-0.41344
	40.8444	0.290596		40.8294	-0.399772
	40.8319	0.269037		40.8168	-0.405193
	40.8194	0.272997		40.8041	-0.416101
	40.8069	0.283479		40.7914	-0.423676
	40.7944	0.288186		40.7788	-0.412091
	40.782	0.287668		40.7661	-0.429792
	40.7695	0.299207		40.7535	-0.401793
	40.757	0.2798		40.7408	-0.42729
	40.7445	0.28761		40.7282	-0.40539
	40.732	0.295109		40.7155	-0.430527
	40.7195	0.309444		40.7028	-0.410262
	40.707	0.299943		40.6902	-0.43497
	40.6945	0.299204		40.6775	-0.417671
	40.682	0.305012		40.6649	-0.441969
	40.6695	0.312778		40.6522	-0.425119
	40.657	0.321257		40.6395	-0.445806
	40.6445	0.327875		40.6269	-0.410334
	40.632	0.306218		40.6142	-0.434371
	40.6195	0.310998		40.6016	-0.417065
	40.6071	0.313309		40.5889	-0.444586
	40.5946	0.332151		40.5763	-0.426064
	40.5821	0.309544		40.5636	-0.439017
	40.5696	0.312334		40.5509	-0.437512
	40.5571	0.297999		40.5383	-0.432351
	40.5446	0.311691		40.5256	-0.404591
	40.5321	0.324625		40.513	-0.436641
	40.5196	0.323819		40.5003	-0.404166
	40.5071	0.299245		40.4876	-0.437737
	40.4946	0.303015		40.475	-0.418363
	40.4821	0.311705		40.4623	-0.428611
	40.4696	0.319655		40.4497	-0.393943
	40.4571	0.310161		40.437	-0.414294
	40.4447	0.311615		40.4244	-0.399775
	40.4322	0.307916		40.4117	-0.420435
	40.4197	0.320727		40.399	-0.390176
	40.4072	0.303102		40.3864	-0.416447
	40.3947	0.293573		40.3737	-0.407712
	40.3822	0.310144		40.3611	-0.417866
	40.3697	0.305144		40.3484	-0.395908
	40.3572	0.284344		40.3357	-0.418735
	40.3447	0.288209		40.3231	-0.392688
	40.3322	0.294897		40.3104	-0.414715
	40.3197	0.313786		40.2978	-0.403897
	40.3072	0.284799		40.2851	-0.430767
	40.2947	0.29971		40.2725	-0.420819
	40.2822	0.283666		40.2598	-0.412649
	40.2698	0.283815		40.2471	-0.399721
	40.2573	0.290558		40.2345	-0.402579
	40.2448	0.282013		40.2218	-0.390703
	40.2323	0.294218		40.2092	-0.37603
	40.2198	0.298023		40.1965	-0.343257
	40.2073	0.295085		40.1838	-0.393001
	40.1948	0.299317		40.1712	-0.372476
	40.1823	0.28064		40.1585	-0.380008
	40.1698	0.303006		40.1459	-0.37749
	40.1573	0.268693		40.1332	-0.366812
	40.1448	0.266895		40.1206	-0.370845
	40.1323	0.2759		40.1079	-0.369937
	40.1198	0.268253		40.0952	-0.359006
	40.1073	0.275715		40.0826	-0.369535
	40.0949	0.274345		40.0699	-0.363183
	40.0824	0.268159		40.0573	-0.353005
	40.0699	0.282918		40.0446	-0.342441
	40.0574	0.279339		40.0319	-0.344273
	40.0449	0.286743		40.0193	-0.333456
	40.0324	0.286742		40.0066	-0.352884
	40.0199	0.284362		39.994	-0.338975
	40.0074	0.276392		39.9813	-0.330973
	39.9949	0.277065		39.9687	-0.320851
	39.9824	0.262582		39.956	-0.308198
	39.9699	0.262238		39.9433	-0.319863
	39.9574	0.261749		39.9307	-0.323103
	39.9449	0.270007		39.918	-0.301518
	39.9325	0.25201		39.9054	-0.282814
	39.92	0.262631		39.8927	-0.278941
	39.9075	0.248242		39.88	-0.27777
	39.895	0.243519		39.8674	-0.282177
	39.8825	0.252796		39.8547	-0.295895
	39.87	0.244559		39.8421	-0.290523
	39.8575	0.269686		39.8294	-0.249284
	39.845	0.276987		39.8168	-0.25761
	39.8325	0.262601		39.8041	-0.273198
	39.82	0.282714		39.7914	-0.256763
	39.8075	0.269268		39.7788	-0.243997
	39.795	0.28108		39.7661	-0.245894
	39.7825	0.27167		39.7535	-0.237053
	39.77	0.266411		39.7408	-0.242853
	39.7576	0.289985		39.7281	-0.220426
	39.7451	0.286492		39.7155	-0.241412
	39.7326	0.278001		39.7028	-0.233932
	39.7201	0.290203		39.6902	-0.241717
	39.7076	0.238878		39.6775	-0.223023
	39.6951	0.247495		39.6649	-0.235
	39.6826	0.245746		39.6522	-0.214559
	39.6701	0.253855		39.6395	-0.222635
	39.6576	0.250137		39.6269	-0.223544
	39.6451	0.269476		39.6142	-0.219713
	39.6326	0.262631		39.6016	-0.194345
	39.6201	0.262929		39.5889	-0.208987
	39.6076	0.277126		39.5762	-0.204944
	39.5952	0.268906		39.5636	-0.2027
	39.5827	0.292715		39.5509	-0.177858
	39.5702	0.30275		39.5383	-0.205283
	39.5577	0.281261		39.5256	-0.191432
	39.5452	0.295029		39.513	-0.209365
	39.5327	0.281846		39.5003	-0.188601
	39.5202	0.297144		39.4876	-0.217554
	39.5077	0.297962		39.475	-0.180598
	39.4952	0.306952		39.4623	-0.218676
	39.4827	0.301489		39.4497	-0.215883
	39.4702	0.307674		39.437	-0.223524
	39.4577	0.299253		39.4243	-0.192881
	39.4452	0.308225		39.4117	-0.227018
	39.4327	0.317482		39.399	-0.230419
	39.4203	0.321051		39.3864	-0.22617
	39.4078	0.312794		39.3737	-0.228692
	39.3953	0.322131		39.3611	-0.230406
	39.3828	0.31		39.3484	-0.202547
	39.3703	0.319016		39.3357	-0.232072
	39.3578	0.294719		39.3231	-0.217928
	39.3453	0.296116		39.3104	-0.254474
	39.3328	0.308746		39.2978	-0.242635
	39.3203	0.333561		39.2851	-0.247007
	39.3078	0.305219		39.2724	-0.221937
	39.2953	0.316959		39.2598	-0.269068
	39.2828	0.331323		39.2471	-0.240237
	39.2703	0.335791		39.2345	-0.28218
	39.2578	0.32289		39.2218	-0.28921
	39.2454	0.33506		39.2092	-0.284525
	39.2329	0.326267		39.1965	-0.284004
	39.2204	0.335254		39.1838	-0.285946
	39.2079	0.331069		39.1712	-0.276384
	39.1954	0.335585		39.1585	-0.321498
	39.1829	0.322616		39.1459	-0.314764
	39.1704	0.324551		39.1332	-0.317317
	39.1579	0.331773		39.1205	-0.312074
	39.1454	0.34775		39.1079	-0.332796
	39.1329	0.335223		39.0952	-0.32083
	39.1204	0.348055		39.0826	-0.338785
	39.1079	0.326611		39.0699	-0.344979
	39.0954	0.34021		39.0573	-0.360162
	39.083	0.32947		39.0446	-0.373185
	39.0705	0.332678		39.0319	-0.350127
	39.058	0.342815		39.0193	-0.356866
	39.0455	0.338903		39.0066	-0.340621
	39.033	0.323039		38.994	-0.358891
	39.0205	0.334489		38.9813	-0.364585
	39.008	0.336251		38.9686	-0.368766
	38.9955	0.34965		38.956	-0.391523
	38.983	0.352166		38.9433	-0.392779
	38.9705	0.364425		38.9307	-0.400685
	38.958	0.342596		38.918	-0.399857
	38.9455	0.347647		38.9054	-0.40169
	38.933	0.342474		38.8927	-0.411137
	38.9205	0.341667		38.88	-0.423204
	38.9081	0.338721		38.8674	-0.435495
	38.8956	0.335346		38.8547	-0.412901
	38.8831	0.330787		38.8421	-0.438329
	38.8706	0.347796		38.8294	-0.44166
	38.8581	0.337575		38.8167	-0.451166
	38.8456	0.359561		38.8041	-0.452418
	38.8331	0.35716		38.7914	-0.46366
	38.8206	0.367008		38.7788	-0.465273
	38.8081	0.351095		38.7661	-0.4933
	38.7956	0.368863		38.7535	-0.472832
	38.7831	0.339196		38.7408	-0.488398
	38.7706	0.346658		38.7281	-0.488965
	38.7581	0.338762		38.7155	-0.510656
	38.7457	0.346505		38.7028	-0.5038
	38.7332	0.351837		38.6902	-0.520415
	38.7207	0.353331		38.6775	-0.487621
	38.7082	0.339467		38.6648	-0.518686
	38.6957	0.340412		38.6522	-0.513025
	38.6832	0.353765		38.6395	-0.522029
	38.6707	0.351154		38.6269	-0.505381
	38.6582	0.348973		38.6142	-0.528698
	38.6457	0.369472		38.6016	-0.503013
	38.6332	0.345945		38.5889	-0.518404
	38.6207	0.367887		38.5762	-0.53197
	38.6082	0.354499		38.5636	-0.53039
	38.5957	0.382643		38.5509	-0.48966
	38.5832	0.33688		38.5383	-0.542225
	38.5708	0.345297		38.5256	-0.55519
	38.5583	0.352384		38.5129	-0.571743
	38.5458	0.376754		38.5003	-0.562629
	38.5333	0.348221		38.4876	-0.593275
	38.5208	0.358721		38.475	-0.552968
	38.5083	0.337419		38.4623	-0.585642
	38.4958	0.343427		38.4497	-0.565598
	38.4833	0.350064		38.437	-0.594663
	38.4708	0.359599		38.4243	-0.575781
	38.4583	0.364985		38.4117	-0.595427
	38.4458	0.392881		38.399	-0.583172
	38.4333	0.33305		38.3864	-0.605788
	38.4208	0.327536		38.3737	-0.598146
	38.4083	0.326779		38.361	-0.616479
	38.3959	0.326213		38.3484	-0.605261
	38.3834	0.345587		38.3357	-0.616301
	38.3709	0.353403		38.3231	-0.597204
	38.3584	0.33541		38.3104	-0.61976
	38.3459	0.348727		38.2978	-0.598519
	38.3334	0.352863		38.2851	-0.620947
	38.3209	0.341871		38.2724	-0.607623
	38.3084	0.344045		38.2598	-0.601637
	38.2959	0.338639		38.2471	-0.580283
	38.2834	0.337214		38.2345	-0.608872
	38.2709	0.346004		38.2218	-0.599247
	38.2584	0.31483		38.2091	-0.606406
	38.2459	0.3045		38.1965	-0.591408
	38.2335	0.306001		38.1838	-0.588751
	38.221	0.314402		38.1712	-0.582993
	38.2085	0.291727		38.1585	-0.594626
	38.196	0.297736		38.1459	-0.575182
	38.1835	0.297618		38.1332	-0.606267
	38.171	0.292763		38.1205	-0.596656
	38.1585	0.301058		38.1079	-0.607288
	38.146	0.315423		38.0952	-0.602118
	38.1335	0.285507		38.0826	-0.601554
	38.121	0.29128		38.0699	-0.587455
	38.1085	0.295411		38.0572	-0.575233
	38.096	0.311058		38.0446	-0.577886
	38.0835	0.293211		38.0319	-0.575
	38.071	0.297072		38.0193	-0.573261
	38.0586	0.293118		38.0066	-0.561256
	38.0461	0.304784		37.994	-0.566484
	38.0336	0.293874		37.9813	-0.566891
	38.0211	0.318309		37.9686	-0.572919
	38.0086	0.263653		37.956	-0.565837
	37.9961	0.268812		37.9433	-0.561107
	37.9836	0.276537		37.9307	-0.531354
	37.9711	0.279055		37.918	-0.535729
	37.9586	0.267465		37.9053	-0.518955
	37.9461	0.279472		37.8927	-0.524528
	37.9336	0.271093		37.88	-0.519184
	37.9211	0.279202		37.8674	-0.532055
	37.9086	0.250211		37.8547	-0.523829
	37.8962	0.251824		37.8421	-0.517746
	37.8837	0.238687		37.8294	-0.503799
	37.8712	0.236024		37.8167	-0.514057
	37.8587	0.230636		37.8041	-0.485738
	37.8462	0.253018		37.7914	-0.49068
	37.8337	0.204421		37.7788	-0.484159
	37.8212	0.223438		37.7661	-0.475813
	37.8087	0.20091		37.7534	-0.477627
	37.7962	0.200416		37.7408	-0.463454
	37.7837	0.187223		37.7281	-0.451547
	37.7712	0.191283		37.7155	-0.46604
	37.7587	0.148494		37.7028	-0.436329
	37.7462	0.159706		37.6902	-0.443655
	37.7337	0.155611		37.6775	-0.421467
	37.7213	0.159022		37.6648	-0.435676
	37.7088	0.176455		37.6522	-0.402738
	37.6963	0.185309		37.6395	-0.423365
	37.6838	0.149749		37.6269	-0.394516
	37.6713	0.155429		37.6142	-0.398541
	37.6588	0.137139		37.6015	-0.348348
	37.6463	0.144304		37.5889	-0.366848
	37.6338	0.120429		37.5762	-0.348884
	37.6213	0.126878		37.5636	-0.353991
	37.6088	0.11443		37.5509	-0.32456
	37.5963	0.130247		37.5383	-0.333783
	37.5838	0.100907		37.5256	-0.307418
	37.5713	0.108408		37.5129	-0.317354
	37.5588	0.093692		37.5003	-0.306754
	37.5464	0.10795		37.4876	-0.304247
	37.5339	0.102519		37.475	-0.275352
	37.5214	0.106533		37.4623	-0.286545
	37.5089	0.081265		37.4496	-0.239895
	37.4964	0.083822		37.437	-0.249606
	37.4839	0.058076		37.4243	-0.21004
	37.4714	0.078607		37.4117	-0.232281
	37.4589	0.055096		37.399	-0.212711
	37.4464	0.057006		37.3864	-0.218832
	37.4339	0.05164		37.3737	-0.18444
	37.4214	0.05697		37.361	-0.180257
	37.4089	0.062575		37.3484	-0.153993
	37.3964	0.079978		37.3357	-0.171723
	37.384	0.053578		37.3231	-0.127419
	37.3715	0.046681		37.3104	-0.162502
	37.359	0.054977		37.2977	-0.137392
	37.3465	0.064233		37.2851	-0.136511
	37.334	0.036759		37.2724	-0.120606
	37.3215	0.044875		37.2598	-0.133101
	37.309	0.02468		37.2471	-0.110732
	37.2965	0.028869		37.2345	-0.107692
	37.284	0.031465		37.2218	-0.0866813
	37.2715	0.029804		37.2091	-0.0842523
	37.259	0.003783		37.1965	-0.0640567
	37.2465	0.024666		37.1838	-0.0899833
	37.234	-0.009587		37.1712	-0.089943
	37.2215	-0.00533		37.1585	-0.0647253
	37.2091	-0.0151		37.1458	-0.0522657
	37.1966	-0.00873		37.1332	-0.0603677
	37.1841	-0.018667		37.1205	-0.048842
	37.1716	-0.009513		37.1079	-0.028485
	37.1591	-0.017633		37.0952	-0.0153247
	37.1466	-0.032212		37.0826	-0.0189023
	37.1341	-0.022968		37.0699	-0.002471
	37.1216	-0.005303		37.0572	0.00565533
	37.1091	-0.043016		37.0446	0.026999
	37.0966	-0.028175		37.0319	0.027721
	37.0841	-0.047825		37.0193	0.0434743
	37.0716	-0.04836		37.0066	0.0515137
	37.0591	-0.042468		36.9939	0.0613637
	37.0467	-0.01957		36.9813	0.0426717
	37.0342	-0.04228		36.9686	0.047094
	37.0217	-0.018819		36.956	0.0384497
	37.0092	-0.054289		36.9433	0.028043
	36.9967	-0.046679		36.9307	0.0603437
	36.9842	-0.051277		36.918	0.0593767
	36.9717	-0.029635		36.9053	0.062549
	36.9592	-0.050874		36.8927	0.0664863
	36.9467	-0.04099		36.88	0.0758353
	36.9342	-0.055761		36.8674	0.0699397
	36.9217	-0.050164		36.8547	0.0639807
	36.9092	-0.081543		36.842	0.059619
	36.8967	-0.102603		36.8294	0.0890857
	36.8842	-0.004648		36.8167	0.0784727
	36.8718	0.002889		36.8041	0.0708577
	36.8593	0.008453		36.7914	0.075795
	36.8468	0.028282		36.7788	0.0884903
	36.8343	0.012022		36.7661	0.087697
	36.8218	0.040823		36.7534	0.111714
	36.8093	0.014258		36.7408	0.0883553
	36.7968	0.023421		36.7281	0.104973
	36.7843	0.012016		36.7155	0.089552
	36.7718	0.022148		36.7028	0.106261
	36.7593	0.02266		36.6901	0.0916437
	36.7468	0.040585		36.6775	0.108797
	36.7343	0.00743		36.6648	0.0673913
	36.7218	0.016774		36.6522	0.0980377
	36.7093	0.017538		36.6395	0.0624313
	36.6969	0.032594		36.6269	0.086384
	36.6844	0.046281		36.6142	0.052627
	36.6719	0.0564		36.6015	0.0680703
	36.6594	0.020555		36.5889	0.034429
	36.6469	0.023564		36.5762	0.0109747
	36.6344	0.020236		36.5636	-0.0159323
	36.6219	0.045919		36.5509	0.00791367
	36.6094	0.020205		36.5382	-0.025142
	36.5969	0.05238		36.5256	0.002598
	36.5844	0.026423		36.5129	-0.00931233
	36.5719	0.032255		36.5003	-0.0171417
	36.5594	0.0187		36.4876	-0.033431
	36.5469	0.023687		36.475	-0.0235573
	36.5345	0.004284		36.4623	-0.0682433
	36.522	0.028327		36.4496	-0.059875
	36.5095	0.01953		36.437	-0.0918643
	36.497	0.059516		36.4243	-0.0733
	36.4845	0.038219		36.4117	-0.0990977
	36.472	0.057507		36.399	-0.0839843
	36.4595	0.041435		36.3863	-0.116664
	36.447	0.067184		36.3737	-0.108234
	36.4345	0.053983		36.361	-0.13306
	36.422	0.07373		36.3484	-0.134266
	36.4095	0.066721		36.3357	-0.154338
	36.397	0.079401		36.3231	-0.13547
	36.3845	0.057612		36.3104	-0.180455
	36.372	0.07473		36.2977	-0.172703
	36.3596	0.080545		36.2851	-0.184069
	36.3471	0.077282		36.2724	-0.165305
	36.3346	0.081953		36.2598	-0.211857
	36.3221	0.097374		36.2471	-0.204587
	36.3096	0.087079		36.2344	-0.230314
	36.2971	0.091107		36.2218	-0.233538
	36.2846	0.084787		36.2091	-0.260698
	36.2721	0.116121		36.1965	-0.263333
	36.2596	0.101938		36.1838	-0.305019
	36.2471	0.130901		36.1712	-0.308646
	36.2346	0.111985		36.1585	-0.321561
	36.2221	0.147102		36.1458	-0.328424
	36.2096	0.133067		36.1332	-0.348353
	36.1972	0.160557		36.1205	-0.358032
	36.1847	0.150627		36.1079	-0.384696
	36.1722	0.161344		36.0952	-0.381468
	36.1597	0.149789		36.0825	-0.416141
	36.1472	0.158331		36.0699	-0.431418
	36.1347	0.163863		36.0572	-0.42048
	36.1222	0.19147		36.0446	-0.421877
	36.1097	0.182447		36.0319	-0.439426
	36.0972	0.20103		36.0193	-0.441106
	36.0847	0.198156		36.0066	-0.481386
	36.0722	0.220248		35.9939	-0.481979
	36.0597	0.199992		35.9813	-0.506161
	36.0472	0.222305		35.9686	-0.516592
	36.0347	0.192629		35.956	-0.505839
	36.0223	0.225379		35.9433	-0.524735
	36.0098	0.197036		35.9306	-0.535143
	35.9973	0.19758		35.918	-0.52863
	35.9848	0.209972		35.9053	-0.534125
	35.9723	0.222364		35.8927	-0.553209
	35.9598	0.207656		35.88	-0.567272
	35.9473	0.237342		35.8674	-0.578955
	35.9348	0.22449		35.8547	-0.576118
	35.9223	0.242531		35.842	-0.59076
	35.9098	0.250147		35.8294	-0.588501
	35.8973	0.270313		35.8167	-0.611798
	35.8848	0.249338		35.8041	-0.624568
	35.8723	0.280335		35.7914	-0.646182
	35.8598	0.272821		35.7787	-0.614062
	35.8474	0.313063		35.7661	-0.644457
	35.8349	0.292351		35.7534	-0.674922
	35.8224	0.307775		35.7408	-0.68102
	35.8099	0.285691		35.7281	-0.66509
	35.7974	0.313912		35.7155	-0.683498
	35.7849	0.302953		35.7028	-0.672939
	35.7724	0.308365		35.6901	-0.686722
	35.7599	0.317721		35.6775	-0.685937
	35.7474	0.330745		35.6648	-0.700562
	35.7349	0.32064		35.6522	-0.686166
	35.7224	0.351095		35.6395	-0.706756
	35.7099	0.321592		35.6268	-0.69415
	35.6974	0.333284		35.6142	-0.718868
	35.685	0.345749		35.6015	-0.694677
	35.6725	0.373623		35.5889	-0.717092
	35.66	0.350473		35.5762	-0.710363
	35.6475	0.382481		35.5636	-0.714779
	35.635	0.342876		35.5509	-0.680784
	35.6225	0.376341		35.5382	-0.711067
	35.61	0.352422		35.5256	-0.694652
	35.5975	0.359037		35.5129	-0.725156
	35.585	0.345921		35.5003	-0.73567
	35.5725	0.349089		35.4876	-0.735476
	35.56	0.356524		35.4749	-0.699934
	35.5475	0.377715		35.4623	-0.738207
	35.535	0.374226		35.4496	-0.717312
	35.5225	0.39697		35.437	-0.738541
	35.5101	0.354897		35.4243	-0.723889
	35.4976	0.371176		35.4117	-0.730361
	35.4851	0.380306		35.399	-0.704571
	35.4726	0.408759		35.3863	-0.727453
	35.4601	0.399796		35.3737	-0.689455
	35.4476	0.414653		35.361	-0.715511
	35.4351	0.402411		35.3484	-0.693174
	35.4226	0.440524		35.3357	-0.695257
	35.4101	0.39847		35.323	-0.681411
	35.3976	0.423346		35.3104	-0.711207
	35.3851	0.423602		35.2977	-0.691359
	35.3726	0.43879		35.2851	-0.710576
	35.3601	0.421079		35.2724	-0.697444
	35.3477	0.448834		35.2598	-0.693638
	35.3352	0.412293		35.2471	-0.671471
	35.3227	0.422365		35.2344	-0.680076
	35.3102	0.426675		35.2218	-0.656062
	35.2977	0.445163		35.2091	-0.672575
	35.2852	0.428463		35.1965	-0.666251
	35.2727	0.449867		35.1838	-0.683622
	35.2602	0.427968		35.1711	-0.67968
	35.2477	0.470064		35.1585	-0.65703
	35.2352	0.418697		35.1458	-0.635994
	35.2227	0.434804		35.1332	-0.657484
	35.2102	0.442196		35.1205	-0.650458
	35.1977	0.451289		35.1079	-0.656263
	35.1852	0.458873		35.0952	-0.625165
	35.1728	0.476426		35.0825	-0.634083
	35.1603	0.460116		35.0699	-0.627437
	35.1478	0.483266		35.0572	-0.611829
	35.1353	0.458315		35.0446	-0.60457
	35.1228	0.482538		35.0319	-0.593203
	35.1103	0.471983		35.0192	-0.597594
	35.0978	0.480561		35.0066	-0.584516
	35.0853	0.466181		34.9939	-0.584477
	35.0728	0.477712		34.9813	-0.554124
	35.0603	0.499891		34.9686	-0.536453
	35.0478	0.516852		34.956	-0.55767
	35.0353	0.4879		34.9433	-0.55592
	35.0228	0.503638		34.9306	-0.544648
	35.0103	0.468868		34.918	-0.541174
	34.9979	0.488691		34.9053	-0.515593
	34.9854	0.468685		34.8927	-0.504711
	34.9729	0.481668		34.88	-0.485882
	34.9604	0.464688		34.8673	-0.481757
	34.9479	0.480337		34.8547	-0.460198
	34.9354	0.462201		34.842	-0.455611
	34.9229	0.483752		34.8294	-0.466404
	34.9104	0.45812		34.8167	-0.472047
	34.8979	0.473018		34.8041	-0.408611
	34.8854	0.446151		34.7914	-0.409618
	34.8729	0.444285		34.7787	-0.352388
	34.8604	0.452155		34.7661	-0.353384
	34.8479	0.444626		34.7534	-0.331871
	34.8355	0.427608		34.7408	-0.319546
	34.823	0.459738		34.7281	-0.284545
	34.8105	0.43947		34.7154	-0.276521
	34.798	0.440563		34.7028	-0.234004
	34.7855	0.438528		34.6901	-0.228907
	34.773	0.459769		34.6775	-0.202506
	34.7605	0.419395		34.6648	-0.187007
	34.748	0.400165		34.6522	-0.142804
	34.7355	0.457379		34.6395	-0.146884
	34.723	0.4846		34.6268	-0.103929
	34.7105	0.477888		34.6142	-0.115499
	34.698	0.49073		34.6015	-0.0680313
	34.6855	0.46888		34.5889	-0.0664717
	34.673	0.479595		34.5762	-0.0414693
	34.6606	0.474581		34.5635	-0.035505
	34.6481	0.477915		34.5509	0.004657
	34.6356	0.479541		34.5382	-0.00447533
	34.6231	0.504997		34.5256	0.0426387
	34.6106	0.477915		34.5129	0.0494753
	34.5981	0.486234		34.5003	0.0825473
	34.5856	0.471304		34.4876	0.0933863
	34.5731	0.501956		34.4749	0.126668
	34.5606	0.459615		34.4623	0.113972
	34.5481	0.472926		34.4496	0.146323
	34.5356	0.471405		34.437	0.144043
	34.5231	0.47619		34.4243	0.195497
	34.5106	0.474772		34.4116	0.197121
	34.4982	0.477756		34.399	0.223693
	34.4857	0.473699		34.3863	0.245881
	34.4732	0.48955		34.3737	0.277631
	34.4607	0.474018		34.361	0.270817
	34.4482	0.486311		34.3484	0.316234
	34.4357	0.47094		34.3357	0.330933
	34.4232	0.492257		34.323	0.362157
	34.4107	0.479892		34.3104	0.374489
	34.3982	0.504542		34.2977	0.419934
	34.3857	0.477287		34.2851	0.43446
	34.3732	0.50088		34.2724	0.466587
	34.3607	0.479348		34.2597	0.46308
	34.3482	0.491179		34.2471	0.50041
	34.3357	0.462433		34.2344	0.532267
	34.3233	0.492426		34.2218	0.569622
	34.3108	0.481949		34.2091	0.561356
	34.2983	0.48732		34.1965	0.599524
	34.2858	0.473829		34.1838	0.626148
	34.2733	0.506907		34.1711	0.644539
	34.2608	0.477719		34.1585	0.68341
	34.2483	0.480348		34.1458	0.724904
	34.2358	0.502886		34.1332	0.733871
	34.2233	0.523253		34.1205	0.769559
	34.2108	0.508531		34.1078	0.766388
	34.1983	0.526835		34.0952	0.798683
	34.1858	0.52058		34.0825	0.85259
	34.1733	0.549421		34.0699	0.870361
	34.1608	0.534357		34.0572	0.880243
	34.1484	0.541911		34.0446	0.909571
	34.1359	0.516386		34.0319	0.905961
	34.1234	0.515726		34.0192	0.939697
	34.1109	0.526856		34.0066	0.95936
	34.0984	0.564519		33.9939	0.987434
	34.0859	0.531586		33.9813	1.02323
	34.0734	0.552751		33.9686	1.0509
	34.0609	0.546208		33.9559	1.05224
	34.0484	0.56015		33.9433	1.07421
	34.0359	0.542701		33.9306	1.11846
	34.0234	0.563351		33.918	1.13132
	34.0109	0.551649		33.9053	1.15482
	33.9984	0.576853		33.8927	1.18228
	33.986	0.566325		33.88	1.21524
	33.9735	0.589295		33.8673	1.22797
	33.961	0.569129		33.8547	1.23457
	33.9485	0.57958		33.842	1.25406
	33.936	0.569255		33.8294	1.31566
	33.9235	0.605987		33.8167	1.30739
	33.911	0.57449		33.804	1.34171
	33.8985	0.596895		33.7914	1.35921
	33.886	0.619026		33.7787	1.40704
	33.8735	0.644258		33.7661	1.41786
	33.861	0.62493		33.7534	1.47221
	33.8485	0.654252		33.7408	1.46704
	33.836	0.629491		33.7281	1.4968
	33.8235	0.653791		33.7154	1.50208
	33.8111	0.632061		33.7028	1.55308
	33.7986	0.659479		33.6901	1.55114
	33.7861	0.632432		33.6775	1.59932
	33.7736	0.658555		33.6648	1.58834
	33.7611	0.648978		33.6521	1.60725
	33.7486	0.681815		33.6395	1.6163
	33.7361	0.664234		33.6268	1.66213
	33.7236	0.659629		33.6142	1.66555
	33.7111	0.669362		33.6015	1.7156
	33.6986	0.694988		33.5889	1.69396
	33.6861	0.669468		33.5762	1.7086
	33.6736	0.694989		33.5635	1.713
	33.6611	0.665641		33.5509	1.73963
	33.6487	0.67899		33.5382	1.72306
	33.6362	0.690389		33.5256	1.76124
	33.6237	0.739541		33.5129	1.7569
	33.6112	0.696306		33.5002	1.7818
	33.5987	0.721974		33.4876	1.75626
	33.5862	0.680293		33.4749	1.79619
	33.5737	0.701448		33.4623	1.75097
	33.5612	0.696672		33.4496	1.78033
	33.5487	0.736583		33.437	1.75739
	33.5362	0.720159		33.4243	1.7918
	33.5237	0.742247		33.4116	1.75006
	33.5112	0.724119		33.399	1.75134
	33.4987	0.747081		33.3863	1.71972
	33.4862	0.714952		33.3737	1.72891
	33.4738	0.724775		33.361	1.72017
	33.4613	0.719651		33.3483	1.74206
	33.4488	0.742246		33.3357	1.69493
	33.4363	0.71826		33.323	1.70193
	33.4238	0.7474		33.3104	1.66405
	33.4113	0.737869		33.2977	1.64546
	33.3988	0.759597		33.2851	1.60422
	33.3863	0.728827		33.2724	1.59556
	33.3738	0.745769		33.2597	1.57252
	33.3613	0.748761		33.2471	1.56115
	33.3488	0.764142		33.2344	1.53589
	33.3363	0.771442		33.2218	1.53745
	33.3238	0.785529		33.2091	1.4823
	33.3113	0.770806		33.1964	1.47713
	33.2989	0.796997		33.1838	1.42564
	33.2864	0.761035		33.1711	1.426
	33.2739	0.774526		33.1585	1.37251
	33.2614	0.762442		33.1458	1.36139
	33.2489	0.783188		33.1332	1.33251
	33.2364	0.755817		33.1205	1.32169
	33.2239	0.757022		33.1078	1.30179
	33.2114	0.723625		33.0952	1.28388
	33.1989	0.752912		33.0825	1.25602
	33.1864	0.724551		33.0699	1.23751
	33.1739	0.746223		33.0572	1.20928
	33.1614	0.708616		33.0445	1.19062
	33.1489	0.731908		33.0319	1.15665
	33.1365	0.712337		33.0192	1.13841
	33.124	0.717501		33.0066	1.10544
	33.1115	0.705602		32.9939	1.09256
	33.099	0.719852		32.9813	1.04801
	33.0865	0.68747		32.9686	1.02833
	33.074	0.709644		32.9559	1.01544
	33.0615	0.69815		32.9433	0.99418
	33.049	0.697386		32.9306	0.967252
	33.0365	0.680319		32.918	0.954955
	33.024	0.680964		32.9053	0.947579
	33.0115	0.671357		32.8926	0.913222
	32.999	0.681811		32.88	0.8894
	32.9865	0.655154		32.8673	0.85557
	32.974	0.671047		32.8547	0.830374
	32.9616	0.635575		32.842	0.805303
	32.9491	0.665951		32.8294	0.777834
	32.9366	0.645973		32.8167	0.737088
	32.9241	0.653281		32.804	0.717479
	32.9116	0.635263		32.7914	0.689946
	32.8991	0.636751		32.7787	0.680595
	32.8866	0.602219		32.7661	0.640769
	32.8741	0.603083		32.7534	0.634347
	32.8616	0.559196		32.7407	0.580393
	32.8491	0.56157		32.7281	0.577964
	32.8366	0.543695		32.7154	0.539615
	32.8241	0.549777		32.7028	0.505559
	32.8116	0.521658		32.6901	0.459578
	32.7992	0.534594		32.6775	0.447837
	32.7867	0.509216		32.6648	0.384092
	32.7742	0.513905		32.6521	0.370808
	32.7617	0.466025		32.6395	0.331967
	32.7492	0.476219		32.6268	0.32788
	32.7367	0.471699		32.6142	0.272129
	32.7242	0.469955		32.6015	0.254142
	32.7117	0.444867		32.5888	0.208374
	32.6992	0.454746		32.5762	0.185314
	32.6867	0.433757		32.5635	0.139761
	32.6742	0.454251		32.5509	0.124788
	32.6617	0.410415		32.5382	0.0824883
	32.6492	0.419034		32.5256	0.079603
	32.6367	0.382978		32.5129	0.012148
	32.6243	0.407351		32.5002	-0.012316
	32.6118	0.374363		32.4876	-0.0562703
	32.5993	0.379567		32.4749	-0.0825083
	32.5868	0.338624		32.4623	-0.120318
	32.5743	0.340493		32.4496	-0.135741
	32.5618	0.308483		32.4369	-0.19625
	32.5493	0.314082		32.4243	-0.221193
	32.5368	0.285312		32.4116	-0.26599
	32.5243	0.275387		32.399	-0.282867
	32.5118	0.263807		32.3863	-0.343317
	32.4993	0.265347		32.3737	-0.359616
	32.4868	0.251445		32.361	-0.42518
	32.4743	0.252275		32.3483	-0.445339
	32.4618	0.224008		32.3357	-0.504434
	32.4494	0.244817		32.323	-0.532722
	32.4369	0.208823		32.3104	-0.601981
	32.4244	0.217816		32.2977	-0.629355
	32.4119	0.17266		32.285	-0.686101
	32.3994	0.193755		32.2724	-0.702768
	32.3869	0.136583		32.2597	-0.730485
	32.3744	0.137347		32.2471	-0.746936
	32.3619	0.110129		32.2344	-0.811422
	32.3494	0.106417		32.2218	-0.816972
	32.3369	0.088551		32.2091	-0.868536
	32.3244	0.09841		32.1964	-0.880559
	32.3119	0.059547		32.1838	-0.921072
	32.2994	0.057055		32.1711	-0.916046
	32.287	0.039229		32.1585	-0.955194
	32.2745	0.061056		32.1458	-0.986001
	32.262	0.013037		32.1331	-1.02745
	32.2495	0.015654		32.1205	-1.0528
	32.237	-0.023156		32.1078	-1.09733
	32.2245	-0.017183		32.0952	-1.13034
	32.212	-0.064701		32.0825	-1.16901
	32.1995	-0.061192		32.0699	-1.1812
	32.187	-0.078081		32.0572	-1.24497
	32.1745	-0.077172		32.0445	-1.28402
	32.162	-0.121266		32.0319	-1.31496
	32.1495	-0.149625		32.0192	-1.33751
	32.137	-0.174476		32.0066	-1.3609
	32.1245	-0.149569		31.9939	-1.39156
	32.1121	-0.185013		31.9812	-1.40913
	32.0996	-0.175785		31.9686	-1.44888
	32.0871	-0.202145		31.9559	-1.4897
	32.0746	-0.192549		31.9433	-1.51398
	32.0621	-0.210252		31.9306	-1.52859
	32.0496	-0.204719		31.918	-1.57102
	32.0371	-0.235142		31.9053	-1.59309
	32.0246	-0.240224		31.8926	-1.62522
	32.0121	-0.25738		31.88	-1.64049
	31.9996	-0.260549		31.8673	-1.66613
	31.9871	-0.285442		31.8547	-1.67744
	31.9746	-0.296969		31.842	-1.71138
	31.9621	-0.288401		31.8293	-1.73232
	31.9497	-0.261394		31.8167	-1.77164
	31.9372	-0.314354		31.804	-1.79407
	31.9247	-0.307419		31.7914	-1.8184
	31.9122	-0.353698		31.7787	-1.84064
	31.8997	-0.334489		31.7661	-1.87392
	31.8872	-0.358638		31.7534	-1.86759
	31.8747	-0.331079		31.7407	-1.89106
	31.8622	-0.371008		31.7281	-1.90737
	31.8497	-0.379092		31.7154	-1.94954
	31.8372	-0.403225		31.7028	-1.95156
	31.8247	-0.393161		31.6901	-2.00831
	31.8122	-0.431693		31.6774	-2.0142
	31.7997	-0.430437		31.6648	-2.05466
	31.7872	-0.466043		31.6521	-2.04046
	31.7748	-0.457879		31.6395	-2.08472
	31.7623	-0.483628		31.6268	-2.09038
	31.7498	-0.470567		31.6142	-2.12222
	31.7373	-0.490055		31.6015	-2.11284
	31.7248	-0.463398		31.5888	-2.15011
	31.7123	-0.503717		31.5762	-2.14082
	31.6998	-0.49125		31.5635	-2.17649
	31.6873	-0.522272		31.5509	-2.18731
	31.6748	-0.50607		31.5382	-2.19886
	31.6623	-0.539315		31.5255	-2.18674
	31.6498	-0.532882		31.5129	-2.19216
	31.6373	-0.546583		31.5002	-2.19248
	31.6248	-0.533071		31.4876	-2.20774
	31.6123	-0.573973		31.4749	-2.19565
	31.5999	-0.583243		31.4623	-2.21959
	31.5874	-0.595564		31.4496	-2.20562
	31.5749	-0.568302		31.4369	-2.22347
	31.5624	-0.595088		31.4243	-2.20795
	31.5499	-0.586296		31.4116	-2.21641
	31.5374	-0.601273		31.399	-2.17745
	31.5249	-0.58763		31.3863	-2.19563
	31.5124	-0.598125		31.3736	-2.18515
	31.4999	-0.559764		31.361	-2.19207
	31.4874	-0.599981		31.3483	-2.17802
	31.4749	-0.584315		31.3357	-2.1597
	31.4624	-0.614048		31.323	-2.13515
	31.4499	-0.613998		31.3104	-2.14585
	31.4375	-0.616028		31.2977	-2.111
	31.425	-0.604311		31.285	-2.11105
	31.4125	-0.612971		31.2724	-2.07265
	31.4	-0.590444		31.2597	-2.05479
	31.3875	-0.611962		31.2471	-2.01354
	31.375	-0.589497		31.2344	-1.99374
	31.3625	-0.613649		31.2217	-1.96006
	31.35	-0.590708		31.2091	-1.94901
	31.3375	-0.619346		31.1964	-1.92079
	31.325	-0.607535		31.1838	-1.92132
	31.3125	-0.609778		31.1711	-1.88223
	31.3	-0.568326		31.1585	-1.86649
	31.2875	-0.600331		31.1458	-1.83542
	31.275	-0.559178		31.1331	-1.81386
	31.2626	-0.601771		31.1205	-1.77656
	31.2501	-0.57638		31.1078	-1.76365
	31.2376	-0.605896		31.0952	-1.73152
	31.2251	-0.582		31.0825	-1.68496
	31.2126	-0.597457		31.0698	-1.65407
	31.2001	-0.56597		31.0572	-1.63438
	31.1876	-0.56781		31.0445	-1.6002
	31.1751	-0.539473		31.0319	-1.59111
	31.1626	-0.567805		31.0192	-1.54055
	31.1501	-0.55486		31.0066	-1.49294
	31.1376	-0.563852		30.9939	-1.46389
	31.1251	-0.534208		30.9812	-1.42032
	31.1126	-0.544634		30.9686	-1.38598
	31.1002	-0.511021		30.9559	-1.36122
	31.0877	-0.529562		30.9433	-1.3195
	31.0752	-0.5072		30.9306	-1.26841
	31.0627	-0.5249		30.9179	-1.26264
	31.0502	-0.51937		30.9053	-1.22319
	31.0377	-0.514451		30.8926	-1.18677
	31.0252	-0.474512		30.88	-1.14312
	31.0127	-0.481342		30.8673	-1.11493
	31.0002	-0.452774		30.8547	-1.0468
	30.9877	-0.453582		30.842	-1.02326
	30.9752	-0.425473		30.8293	-0.972785
	30.9627	-0.450836		30.8167	-0.956826
	30.9502	-0.416667		30.804	-0.892015
	30.9377	-0.424546		30.7914	-0.855621
	30.9253	-0.405275		30.7787	-0.790954
	30.9128	-0.412165		30.766	-0.776832
	30.9003	-0.360337		30.7534	-0.72622
	30.8878	-0.375219		30.7407	-0.696282
	30.8753	-0.34077		30.7281	-0.684878
	30.8628	-0.351134		30.7154	-0.673305
	30.8503	-0.291482		30.7028	-0.615893
	30.8378	-0.316591		30.6901	-0.579959
	30.8253	-0.27188		30.6774	-0.558028
	30.8128	-0.268976		30.6648	-0.579876
	30.8003	-0.233649		30.6521	-0.509204
	30.7878	-0.256148		30.6395	-0.489412
	30.7753	-0.195669		30.6268	-0.422353
	30.7628	-0.216125		30.6141	-0.415602
	30.7504	-0.18203		30.6015	-0.361274
	30.7379	-0.201241		30.5888	-0.365489
	30.7254	-0.161209		30.5762	-0.311739
	30.7129	-0.175617		30.5635	-0.299095
	30.7004	-0.151432		30.5509	-0.247308
	30.6879	-0.114042		30.5382	-0.229905
	30.6754	-0.053068		30.5255	-0.174259
	30.6629	-0.069218		30.5129	-0.165659
	30.6504	-0.033373		30.5002	-0.162086
	30.6379	-0.044277		30.4876	-0.177576
	30.6254	-0.003893		30.4749	-0.158299
	30.6129	-0.027686		30.4622	-0.159341
	30.6004	0.007658		30.4496	-0.131869
	30.588	0.005857		30.4369	-0.147323
	30.5755	0.020226		30.4243	-0.127699
	30.563	0.024359		30.4116	-0.180188
	30.5505	0.057393		30.399	-0.13785
	30.538	0.057574		30.3863	-0.150355
	30.5255	0.071897		30.3736	-0.127998
	30.513	0.045028		30.361	-0.111763
	30.5005	0.067872		30.3483	-0.0698837
	30.488	0.068034		30.3357	-0.106705
	30.4755	0.092044		30.323	-0.101793
	30.463	0.070149		30.3103	-0.11333
	30.4505	0.095847		30.2977	-0.0932823
	30.438	0.098852		30.285	-0.106025
	30.4255	0.134487		30.2724	-0.0599477
	30.4131	0.131882		30.2597	-0.050477
	30.4006	0.170612		30.2471	-0.034468
	30.3881	0.170949		30.2344	-0.069003
	30.3756	0.206524		30.2217	-0.0493427
	30.3631	0.20754		30.2091	-0.0451857
	30.3506	0.240841		30.1964	-0.0441027
	30.3381	0.212415		30.1838	-0.0882413
	30.3256	0.229397		30.1711	-0.083151
	30.3131	0.228964		30.1584	-0.106529
	30.3006	0.254635		30.1458	-0.0825873
	30.2881	0.25562		30.1331	-0.090896
	30.2756	0.266131		30.1205	-0.107257
	30.2631	0.266588		30.1078	-0.0730647
	30.2507	0.304455		30.0952	-0.0544153
	30.2382	0.285553		30.0825	-0.0992357
	30.2257	0.30656		30.0698	-0.11736
	30.2132	0.295608		30.0572	-0.106226
	30.2007	0.331967		30.0445	-0.086478
	30.1882	0.293333		30.0319	-0.09494
	30.1757	0.318493		30.0192	-0.0970257
	30.1632	0.320351		30.0065	-0.0928323
	30.1507	0.338564		29.9939	-0.10509
	30.1382	0.320201		29.9812	-0.135199
	30.1257	0.35177		29.9686	-0.144468
	30.1132	0.337379		29.9559	-0.161133
	30.1007	0.373697		29.9433	-0.16402
	30.0882	0.358297		29.9306	-0.133654
	30.0758	0.383725		29.9179	-0.136359
	30.0633	0.343095		29.9053	-0.149857
	30.0508	0.380696		29.8926	-0.176632
	30.0383	0.361701		29.88	-0.160806
	30.0258	0.387697		29.8673	-0.1547
	30.0133	0.377438		29.8546	-0.155064
	30.0008	0.391417		29.842	-0.170616
	29.9883	0.3702		29.8293	-0.173153
	29.9758	0.385037		29.8167	-0.207243
	29.9633	0.389578		29.804	-0.200842
	29.9508	0.439506		29.7914	-0.219471
	29.9383	0.43484		29.7787	-0.224038
	29.9258	0.465852		29.766	-0.240883
	29.9133	0.461946		29.7534	-0.223926
	29.9009	0.473152		29.7407	-0.253037
	29.8884	0.464354		29.7281	-0.248745
	29.8759	0.48615		29.7154	-0.263987
	29.8634	0.476893		29.7027	-0.269556
	29.8509	0.519858		29.6901	-0.29432
	29.8384	0.496332		29.6774	-0.265284
	29.8259	0.522128		29.6648	-0.267332
	29.8134	0.517787		29.6521	-0.276209
	29.8009	0.533079		29.6395	-0.282042
	29.7884	0.516059		29.6268	-0.268999
	29.7759	0.521558		29.6141	-0.289043
	29.7634	0.536448		29.6015	-0.285231
	29.7509	0.534528		29.5888	-0.300817
	29.7385	0.54567		29.5762	-0.288532
	29.726	0.572575		29.5635	-0.286509
	29.7135	0.559893		29.5508	-0.270232
	29.701	0.595962		29.5382	-0.282819
	29.6885	0.56924		29.5255	-0.288876
	29.676	0.605346		29.5129	-0.30282
	29.6635	0.594889		29.5002	-0.297509
	29.651	0.611577		29.4876	-0.296953
	29.6385	0.609645		29.4749	-0.254517
	29.626	0.666559		29.4622	-0.280207
	29.6135	0.641839		29.4496	-0.269753
	29.601	0.648693		29.4369	-0.293865
	29.5885	0.650777		29.4243	-0.274011
	29.576	0.669925		29.4116	-0.275622
	29.5636	0.653047		29.3989	-0.258047
	29.5511	0.672		29.3863	-0.28928
	29.5386	0.66812		29.3736	-0.25438
	29.5261	0.675345		29.361	-0.260998
	29.5136	0.674672		29.3483	-0.223142
	29.5011	0.71063		29.3357	-0.224511
	29.4886	0.69738		29.323	-0.208729
	29.4761	0.702787		29.3103	-0.231264
	29.4636	0.711779		29.2977	-0.228925
	29.4511	0.727096		29.285	-0.22273
	29.4386	0.725187		29.2724	-0.199977
	29.4261	0.752431		29.2597	-0.211547
	29.4136	0.735503		29.247	-0.182732
	29.4012	0.748619		29.2344	-0.191425
	29.3887	0.736442		29.2217	-0.155115
	29.3762	0.765209		29.2091	-0.170676
	29.3637	0.767419		29.1964	-0.158948
	29.3512	0.796907		29.1838	-0.180783
	29.3387	0.790408		29.1711	-0.159056
	29.3262	0.829063		29.1584	-0.151419
	29.3137	0.805442		29.1458	-0.135325
	29.3012	0.843355		29.1331	-0.118512
	29.2887	0.840306		29.1205	-0.0851027
	29.2762	0.876955		29.1078	-0.0863393
	29.2637	0.844789		29.0951	-0.0508403
	29.2512	0.865251		29.0825	-0.0129183
	29.2387	0.850575		29.0698	-0.00207833
	29.2263	0.872574		29.0572	0.0265753
	29.2138	0.853932		29.0445	0.056221
	29.2013	0.851726		29.0319	0.0726097
	29.1888	0.861384		29.0192	0.0937927
	29.1763	0.899674		29.0065	0.120072
	29.1638	0.875086		28.9939	0.145306
	29.1513	0.902089		28.9812	0.183322
	29.1388	0.913845		28.9686	0.209886
	29.1263	0.942098		28.9559	0.217475
	29.1138	0.932025		28.9432	0.204821
	29.1013	0.964737		28.9306	0.21643
	29.0888	0.947946		28.9179	0.215948
	29.0763	0.97194		28.9053	0.212709
	29.0638	0.954238		28.8926	0.190282
	29.0514	0.989491		28.88	0.206074
	29.0389	0.967765		28.8673	0.214565
	29.0264	0.98972		28.8546	0.208717
	29.0139	0.976054		28.842	0.228252
	29.0014	1.03657		28.8293	0.258358
	28.9889	0.997996		28.8167	0.246143
	28.9764	1.01304		28.804	0.293032
	28.9639	1.01314		28.7913	0.303804
	28.9514	1.03424		28.7787	0.337672
	28.9389	1.02271		28.766	0.333843
	28.9264	1.04688		28.7534	0.389472
	28.9139	1.02209		28.7407	0.37711
	28.9014	1.05321		28.7281	0.406287
	28.889	1.05473		28.7154	0.404197
	28.8765	1.09552		28.7027	0.439379
	28.864	1.06671		28.6901	0.460625
	28.8515	1.10375		28.6774	0.494523
	28.839	1.08901		28.6648	0.471152
	28.8265	1.10906		28.6521	0.529873
	28.814	1.08908		28.6394	0.510181
	28.8015	1.08928		28.6268	0.522292
	28.789	1.07317		28.6141	0.542821
	28.7765	1.10665		28.6015	0.575384
	28.764	1.10378		28.5888	0.584729
	28.7515	1.12752		28.5762	0.634914
	28.739	1.13362		28.5635	0.584728
	28.7265	1.15632		28.5508	0.638661
	28.7141	1.13623		28.5382	0.659344
	28.7016	1.16937		28.5255	0.716076
	28.6891	1.16356		28.5129	0.730274
	28.6766	1.18318		28.5002	0.789665
	28.6641	1.15061		28.4875	0.777784
	28.6516	1.18934		28.4749	0.820033
	28.6391	1.16148		28.4622	0.828201
	28.6266	1.19017		28.4496	0.861056
	28.6141	1.1807		28.4369	0.852766
	28.6016	1.21541		28.4243	0.876038
	28.5891	1.18303		28.4116	0.86054
	28.5766	1.20155		28.3989	0.902397
	28.5641	1.17703		28.3863	0.892362
	28.5517	1.17083		28.3736	0.916811
	28.5392	1.14791		28.361	0.923645
	28.5267	1.18861		28.3483	0.946396
	28.5142	1.1505		28.3356	0.965007
	28.5017	1.1746		28.323	0.99216
	28.4892	1.15838		28.3103	0.992753
	28.4767	1.18892		28.2977	1.00821
	28.4642	1.17335		28.285	1.00723
	28.4517	1.18206		28.2724	1.04588
	28.4392	1.16652		28.2597	1.07476
	28.4267	1.15096		28.247	1.1095
	28.4142	1.14666		28.2344	1.10887
	28.4017	1.17999		28.2217	1.14406
	28.3892	1.14187		28.2091	1.15863
	28.3768	1.14725		28.1964	1.1731
	28.3643	1.09784		28.1837	1.18179
	28.3518	1.09991		28.1711	1.21724
	28.3393	1.06759		28.1584	1.22532
	28.3268	1.04829		28.1458	1.25109
	28.3143	1.01055		28.1331	1.2603
	28.3018	1.02992		28.1205	1.28601
	28.2893	1.00111		28.1078	1.28769
	28.2768	1.00094		28.0951	1.30152
	28.2643	0.98533		28.0825	1.31628
	28.2518	0.981281		28.0698	1.33449
	28.2393	0.937128		28.0572	1.3773
	28.2268	0.941826		28.0445	1.4046
	28.2143	0.920603		28.0318	1.41683
	28.2019	0.974166		28.0192	1.42089
	28.1894	0.924766		28.0065	1.41138
	28.1769	0.89524		27.9939	1.39646
	28.1644	0.89143		27.9812	1.40847
	28.1519	0.896155		27.9686	1.44724
	28.1394	0.847694		27.9559	1.46064
	28.1269	0.831965		27.9432	1.46598
	28.1144	0.818086		27.9306	1.48416
	28.1019	0.856392		27.9179	1.47539
	28.0894	0.794023		27.9053	1.48041
	28.0769	0.813101		27.8926	1.49287
	28.0644	0.789606		27.8799	1.47913
	28.0519	0.806442		27.8673	1.47123
	28.0395	0.763117		27.8546	1.48025
	28.027	0.744476		27.842	1.48058
	28.0145	0.723149		27.8293	1.49228
	28.002	0.760623		27.8167	1.47383
	27.9895	0.708674		27.804	1.43934
	27.977	0.695067		27.7913	1.40083
	27.9645	0.668869		27.7787	1.40764
	27.952	0.695757		27.766	1.41804
	27.9395	0.63419		27.7534	1.41434
	27.927	0.660075		27.7407	1.39836
	27.9145	0.63642		27.728	1.37411
	27.902	0.637384		27.7154	1.32216
	27.8895	0.612925		27.7027	1.31067
	27.877	0.621195		27.6901	1.24717
	27.8646	0.578791		27.6774	1.23206
	27.8521	0.571947		27.6648	1.18388
	27.8396	0.532547		27.6521	1.17139
	27.8271	0.569059		27.6394	1.10881
	27.8146	0.523784		27.6268	1.07045
	27.8021	0.537373		27.6141	1.02125
	27.7896	0.495411		27.6015	1.00247
	27.7771	0.490789		27.5888	0.92593
	27.7646	0.472734		27.5761	0.9028
	27.7521	0.506772		27.5635	0.797134
	27.7396	0.463333		27.5508	0.753661
	27.7271	0.45838		27.5382	0.702527
	27.7146	0.420172		27.5255	0.68492
	27.7022	0.415871		27.5129	0.589049
	27.6897	0.377954		27.5002	0.550303
	27.6772	0.371576		27.4875	0.486776
	27.6647	0.336787		27.4749	0.475866
	27.6522	0.364419		27.4622	0.416693
	27.6397	0.329369		27.4496	0.430591
	27.6272	0.342019		27.4369	0.389636
	27.6147	0.321015		27.4242	0.35392
	27.6022	0.300849		27.4116	0.30976
	27.5897	0.277248		27.3989	0.298778
	27.5772	0.264112		27.3863	0.190356
	27.5647	0.257287		27.3736	0.156089
	27.5522	0.295356		27.361	0.080244
	27.5397	0.248348		27.3483	0.0360797
	27.5273	0.255262		27.3356	-0.00480033
	27.5148	0.202546		27.323	-0.041781
	27.5023	0.236654		27.3103	-0.123903
	27.4898	0.17445		27.2977	-0.166357
	27.4773	0.174656		27.285	-0.242208
	27.4648	0.174368		27.2723	-0.292493
	27.4523	0.167821		27.2597	-0.365427
	27.4398	0.128016		27.247	-0.39069
	27.4273	0.142712		27.2344	-0.472336
	27.4148	0.124293		27.2217	-0.508453
	27.4023	0.117572		27.2091	-0.553999
	27.3898	0.101571		27.1964	-0.589341
	27.3773	0.108524		27.1837	-0.666641
	27.3648	0.075438		27.1711	-0.723066
	27.3524	0.066422		27.1584	-0.769302
	27.3399	0.053264		27.1458	-0.808158
	27.3274	0.065409		27.1331	-0.874731
	27.3149	0.050599		27.1204	-0.904769
	27.3024	0.053544		27.1078	-0.954714
	27.2899	0.044646		27.0951	-0.993654
	27.2774	0.062896		27.0825	-1.0637
	27.2649	0.043904		27.0698	-1.11467
	27.2524	0.044487		27.0572	-1.16498
	27.2399	0.013326		27.0445	-1.18811
	27.2274	0.013443		27.0318	-1.22484
	27.2149	-0.014843		27.0192	-1.26171
	27.2024	0.009864		27.0065	-1.308
	27.19	-0.032062		26.9939	-1.33535
	27.1775	-0.04823		26.9812	-1.35795
	27.165	-0.080783		26.9685	-1.39435
	27.1525	-0.078919		26.9559	-1.41316
	27.14	-0.099858		26.9432	-1.44987
	27.1275	-0.111393		26.9306	-1.47503
	27.115	-0.122065		26.9179	-1.53254
	27.1025	-0.11861		26.9053	-1.5636
	27.09	-0.150406		26.8926	-1.60079
	27.0775	-0.143315		26.8799	-1.62784
	27.065	-0.164482		26.8673	-1.66007
	27.0525	-0.122123		26.8546	-1.67738
	27.04	-0.120907		26.842	-1.70703
	27.0275	-0.109465		26.8293	-1.71339
	27.0151	-0.128814		26.8166	-1.75409
	27.0026	-0.11081		26.804	-1.77748
	26.9901	-0.133818		26.7913	-1.82342
	26.9776	-0.128455		26.7787	-1.79867
	26.9651	-0.150929		26.766	-1.8498
	26.9526	-0.133619		26.7534	-1.85994
	26.9401	-0.16491		26.7407	-1.89662
	26.9276	-0.148286		26.728	-1.90705
	26.9151	-0.156914		26.7154	-1.92924
	26.9026	-0.140095		26.7027	-1.90382
	26.8901	-0.138608		26.6901	-1.93724
	26.8776	-0.113329		26.6774	-1.92869
	26.8651	-0.138625		26.6647	-1.94943
	26.8527	-0.127215		26.6521	-1.9509
	26.8402	-0.150941		26.6394	-1.9762
	26.8277	-0.130028		26.6268	-1.95317
	26.8152	-0.159488		26.6141	-1.97049
	26.8027	-0.125803		26.6015	-1.93419
	26.7902	-0.139076		26.5888	-1.97151
	26.7777	-0.129231		26.5761	-1.94738
	26.7652	-0.148413		26.5635	-1.97022
	26.7527	-0.146868		26.5508	-1.95454
	26.7402	-0.171457		26.5382	-1.95003
	26.7277	-0.154044		26.5255	-1.93041
	26.7152	-0.170431		26.5128	-1.94066
	26.7027	-0.13393		26.5002	-1.91921
	26.6902	-0.155076		26.4875	-1.93544
	26.6778	-0.146432		26.4749	-1.91483
	26.6653	-0.167084		26.4622	-1.92421
	26.6528	-0.140799		26.4496	-1.89788
	26.6403	-0.152263		26.4369	-1.90049
	26.6278	-0.131511		26.4242	-1.85882
	26.6153	-0.143116		26.4116	-1.85
	26.6028	-0.114095		26.3989	-1.83509
	26.5903	-0.118982		26.3863	-1.83579
	26.5778	-0.083823		26.3736	-1.80098
	26.5653	-0.0796		26.3609	-1.81003
	26.5528	-0.058842		26.3483	-1.77764
	26.5403	-0.080725		26.3356	-1.77019
	26.5278	-0.040447		26.323	-1.73681
	26.5153	-0.067075		26.3103	-1.71989
	26.5029	-0.078705		26.2977	-1.70172
	26.4904	-0.082729		26.285	-1.69147
	26.4779	-0.05349		26.2723	-1.65766
	26.4654	-0.046802		26.2597	-1.67335
	26.4529	-0.013448		26.247	-1.6322
	26.4404	-0.074645		26.2344	-1.62666
	26.4279	-0.078776		26.2217	-1.60512
	26.4154	-0.079629		26.209	-1.57939
	26.4029	-0.049181		26.1964	-1.55448
	26.3904	-0.058026		26.1837	-1.51892
	26.3779	-0.036406		26.1711	-1.49191
	26.3654	-0.032626		26.1584	-1.45168
	26.3529	-0.007963		26.1458	-1.42963
	26.3405	-0.013007		26.1331	-1.37209
	26.328	0.024829		26.1204	-1.34139
	26.3155	0.021558		26.1078	-1.30144
	26.303	0.032778		26.0951	-1.26128
	26.2905	0.013985		26.0825	-1.24656
	26.278	0.056834		26.0698	-1.20968
	26.2655	0.043753		26.0571	-1.15502
	26.253	0.066401		26.0445	-1.0909
	26.2405	0.051773		26.0318	-1.0389
	26.228	0.070287		26.0192	-1.00629
	26.2155	0.074841		26.0065	-0.974389
	26.203	0.123264		25.9939	-0.931445
	26.1905	0.121104		25.9812	-0.885693
	26.178	0.137201		25.9685	-0.839882
	26.1656	0.119992		25.9559	-0.765756
	26.1531	0.146147		25.9432	-0.738498
	26.1406	0.136644		25.9306	-0.668165
	26.1281	0.166122		25.9179	-0.621609
	26.1156	0.161909		25.9052	-0.563663
	26.1031	0.216897		25.8926	-0.507728
	26.0906	0.220731		25.8799	-0.467257
	26.0781	0.256505		25.8673	-0.45218
	26.0656	0.237173		25.8546	-0.378894
	26.0531	0.217308		25.842	-0.312306
	26.0406	0.193166		25.8293	-0.264757
	26.0281	0.203684		25.8166	-0.200997
	26.0156	0.167932		25.804	-0.127971
	26.0032	0.157503		25.7913	-0.108016
	25.9907	0.148943		25.7787	-0.044153
	25.9782	0.153187		25.766	-0.012867
	25.9657	0.145959		25.7533	0.031469
	25.9532	0.181091		25.7407	0.071286
	25.9407	0.173776		25.728	0.136029
	25.9282	0.180899		25.7154	0.185562
	25.9157	0.145112		25.7027	0.291152
	25.9032	0.174594		25.6901	0.329962
	25.8907	0.176227		25.6774	0.41875
	25.8782	0.201163		25.6647	0.446647
	25.8657	0.183272		25.6521	0.505867
	25.8532	0.145472		25.6394	0.523744
	25.8407	0.136992		25.6268	0.607321
	25.8283	0.121971		25.6141	0.673467
	25.8158	0.07943		25.6014	0.766004
	25.8033	0.063071		25.5888	0.806521
	25.7908	0.03518		25.5761	0.90779
	25.7783	0.073736		25.5635	0.929519
	25.7658	0.043475		25.5508	1.02266
	25.7533	0.083465		25.5382	1.09253
	25.7408	0.094603		25.5255	1.20958
	25.7283	0.114707		25.5128	1.22542
	25.7158	0.085137		25.5002	1.34891
	25.7033	0.095139		25.4875	1.39835
	25.6908	0.084487		25.4749	1.48128
	25.6783	0.119472		25.4622	1.53159
	25.6658	0.093319		25.4495	1.58734
	25.6534	0.112572		25.4369	1.61737
	25.6409	0.0947		25.4242	1.71731
	25.6284	0.097475		25.4116	1.77991
	25.6159	0.071521		25.3989	1.87085
	25.6034	0.066672		25.3863	1.9054
	25.5909	0.041995		25.3736	1.96221
	25.5784	0.022134		25.3609	2.01369
	25.5659	-0.022765		25.3483	2.07288
	25.5534	-0.075565		25.3356	2.05758
	25.5409	-0.106056		25.323	2.0934
	25.5284	-0.085597		25.3103	2.12882
	25.5159	-0.094306		25.2976	2.18106
	25.5034	-0.094212		25.285	2.1949
	25.491	-0.131787		25.2723	2.24735
	25.4785	-0.149898		25.2597	2.30941
	25.466	-0.190932		25.247	2.40778
	25.4535	-0.184922		25.2344	2.45458
	25.441	-0.209142		25.2217	2.50773
	25.4285	-0.254635		25.209	2.54822
	25.416	-0.277136		25.1964	2.60343
	25.4035	-0.275271		25.1837	2.66755
	25.391	-0.287105		25.1711	2.71702
	25.3785	-0.306203		25.1584	2.74524
	25.366	-0.317112		25.1457	2.78708
	25.3535	-0.30793		25.1331	2.84099
	25.341	-0.341128		25.1204	2.90709
	25.3285	-0.332171		25.1078	2.934
	25.3161	-0.340238		25.0951	2.96419
	25.3036	-0.33139		25.0825	3.01081
	25.2911	-0.35374		25.0698	3.04064
	25.2786	-0.367757		25.0571	3.0988
	25.2661	-0.389026		25.0445	3.13854
	25.2536	-0.39993		25.0318	3.18515
	25.2411	-0.42898		25.0192	3.21403
	25.2286	-0.430296		25.0065	3.23369
	25.2161	-0.447858		24.9938	3.24552
	25.2036	-0.442046		24.9812	3.26521
	25.1911	-0.481833		24.9685	3.27855
	25.1786	-0.494957		24.9559	3.28499
	25.1661	-0.509837		24.9432	3.28095
	25.1537	-0.49663		24.9306	3.29934
	25.1412	-0.522882		24.9179	3.31298
	25.1287	-0.52664		24.9052	3.34202
	25.1162	-0.582146		24.8926	3.36139
	25.1037	-0.576088		24.8799	3.39996
	25.0912	-0.603272		24.8673	3.40579
	25.0787	-0.592892		24.8546	3.41202
	25.0662	-0.634669		24.8419	3.40875
	25.0537	-0.616407		24.8293	3.46071
	25.0412	-0.643822		24.8166	3.47088
	25.0287	-0.641848		24.804	3.49156
	25.0162	-0.661031		24.7913	3.46642
	25.0037	-0.663387		24.7787	3.43054
	24.9912	-0.706811		24.766	3.37494
	24.9788	-0.712611		24.7533	3.36907
	24.9663	-0.727905		24.7407	3.38091
	24.9538	-0.73792		24.728	3.35702
	24.9413	-0.751373		24.7154	3.26785
	24.9288	-0.737935		24.7027	3.22402
	24.9163	-0.75285		24.69	3.18604
	24.9038	-0.742884		24.6774	3.15254
	24.8913	-0.742245		24.6647	3.09282
	24.8788	-0.744905		24.6521	3.0486
	24.8663	-0.754054		24.6394	2.98881
	24.8538	-0.738669		24.6268	2.949
	24.8413	-0.751027		24.6141	2.88
	24.8288	-0.758957		24.6014	2.83789
	24.8163	-0.760496		24.5888	2.70355
	24.8039	-0.740664		24.5761	2.62147
	24.7914	-0.75123		24.5635	2.53376
	24.7789	-0.722119		24.5508	2.49303
	24.7664	-0.737047		24.5381	2.40236
	24.7539	-0.720329		24.5255	2.32338
	24.7414	-0.720809		24.5128	2.24901
	24.7289	-0.708741		24.5002	2.18863
	24.7164	-0.72033		24.4875	2.08826
	24.7039	-0.689302		24.4749	2.02651
	24.6914	-0.696246		24.4622	1.93972
	24.6789	-0.692261		24.4495	1.85536
	24.6664	-0.685085		24.4369	1.77791
	24.6539	-0.652402		24.4242	1.72231
	24.6415	-0.68489		24.4116	1.61415
	24.629	-0.663697		24.3989	1.52413
	24.6165	-0.662076		24.3862	1.42702
	24.604	-0.681873		24.3736	1.38061
	24.5915	-0.684457		24.3609	1.27448
	24.579	-0.63116		24.3483	1.20371
	24.5665	-0.650737		24.3356	1.09149
	24.554	-0.61743		24.323	1.04624
	24.5415	-0.614248		24.3103	0.957162
	24.529	-0.572087		24.2976	0.897831
	24.5165	-0.581023		24.285	0.80626
	24.504	-0.556427		24.2723	0.769721
	24.4915	-0.557319		24.2597	0.665423
	24.479	-0.490579		24.247	0.624902
	24.4666	-0.515837		24.2343	0.516579
	24.4541	-0.500792		24.2217	0.452084
	24.4416	-0.501076		24.209	0.370703
	24.4291	-0.479934		24.1964	0.314249
	24.4166	-0.452755		24.1837	0.219686
	24.4041	-0.431589		24.1711	0.177472
	24.3916	-0.406605		24.1584	0.0835973
	24.3791	-0.37692		24.1457	0.0199257
	24.3666	-0.372367		24.1331	-0.032664
	24.3541	-0.357679		24.1204	-0.0813443
	24.3416	-0.336402		24.1078	-0.184843
	24.3291	-0.276811		24.0951	-0.227788
	24.3166	-0.258676		24.0824	-0.299265
	24.3042	-0.229712		24.0698	-0.348653
	24.2917	-0.215409		24.0571	-0.404097
	24.2792	-0.142735		24.0445	-0.451888
	24.2667	-0.135489		24.0318	-0.510494
	24.2542	-0.125261		24.0192	-0.548562
	24.2417	-0.095041		24.0065	-0.647656
	24.2292	-0.055297		23.9938	-0.709265
	24.2167	-0.034437		23.9812	-0.777385
	24.2042	0.008977		23.9685	-0.838419
	24.1917	0.017754		23.9559	-0.876587
	24.1792	0.059108		23.9432	-0.917767
	24.1667	0.083818		23.9305	-0.995637
	24.1542	0.133037		23.9179	-1.0368
	24.1417	0.149141		23.9052	-1.07437
	24.1293	0.186479		23.8926	-1.12681
	24.1168	0.206583		23.8799	-1.17635
	24.1043	0.245186		23.8673	-1.22917
	24.0918	0.240244		23.8546	-1.27415
	24.0793	0.288555		23.8419	-1.29951
	24.0668	0.316608		23.8293	-1.31128
	24.0543	0.387298		23.8166	-1.37294
	24.0418	0.405777		23.804	-1.36203
	24.0293	0.451579		23.7913	-1.41181
	24.0168	0.468361		23.7786	-1.45744
	24.0043	0.523451		23.766	-1.493
	23.9918	0.566567		23.7533	-1.49875
	23.9793	0.604264		23.7407	-1.55829
	23.9668	0.631652		23.728	-1.55174
	23.9544	0.672649		23.7154	-1.59771
	23.9419	0.702777		23.7027	-1.62347
	23.9294	0.768504		23.69	-1.66403
	23.9169	0.790814		23.6774	-1.66453
	23.9044	0.798543		23.6647	-1.7306
	23.8919	0.849764		23.6521	-1.75996
	23.8794	0.913081		23.6394	-1.78141
	23.8669	0.945093		23.6267	-1.78426
	23.8544	1.00609		23.6141	-1.83535
	23.8419	1.01798		23.6014	-1.84043
	23.8294	1.06246		23.5888	-1.88597
	23.8169	1.07325		23.5761	-1.89314
	23.8044	1.08506		23.5635	-1.94269
	23.792	1.10442		23.5508	-1.95125
	23.7795	1.16906		23.5381	-1.99436
	23.767	1.21496		23.5255	-2.00361
	23.7545	1.24592		23.5128	-2.01511
	23.742	1.24649		23.5002	-2.02752
	23.7295	1.25741		23.4875	-2.05317
	23.717	1.28819		23.4748	-2.04756
	23.7045	1.34109		23.4622	-2.06577
	23.692	1.37024		23.4495	-2.05461
	23.6795	1.40038		23.4369	-2.09138
	23.667	1.40414		23.4242	-2.11709
	23.6545	1.42737		23.4116	-2.15356
	23.642	1.43704		23.3989	-2.13936
	23.6295	1.46111		23.3862	-2.16685
	23.6171	1.47379		23.3736	-2.17135
	23.6046	1.50194		23.3609	-2.20136
	23.5921	1.52035		23.3483	-2.21248
	23.5796	1.53561		23.3356	-2.25469
	23.5671	1.51122		23.3229	-2.28145
	23.5546	1.527		23.3103	-2.30209
	23.5421	1.54603		23.2976	-2.30077
	23.5296	1.59028		23.285	-2.30534
	23.5171	1.62478		23.2723	-2.30372
	23.5046	1.67029		23.2597	-2.31251
	23.4921	1.66654		23.247	-2.31852
	23.4796	1.68698		23.2343	-2.37825
	23.4671	1.66634		23.2217	-2.39349
	23.4547	1.68988		23.209	-2.41508
	23.4422	1.72692		23.1964	-2.42031
	23.4297	1.76875		23.1837	-2.45661
	23.4172	1.77172		23.171	-2.44624
	23.4047	1.80405		23.1584	-2.46982
	23.3922	1.79039		23.1457	-2.48296
	23.3797	1.78901		23.1331	-2.54365
	23.3672	1.77875		23.1204	-2.54296
	23.3547	1.78718		23.1078	-2.56182
	23.3422	1.78954		23.0951	-2.56641
	23.3297	1.82046		23.0824	-2.57531
	23.3172	1.78053		23.0698	-2.60195
	23.3047	1.78678		23.0571	-2.6146
	23.2922	1.7825		23.0445	-2.61535
	23.2798	1.78179		23.0318	-2.61952
	23.2673	1.77215		23.0191	-2.65106
	23.2548	1.78664		23.0065	-2.68703
	23.2423	1.76904		22.9938	-2.69931
	23.2298	1.75958		22.9812	-2.73793
	23.2173	1.75042		22.9685	-2.75489
	23.2048	1.74962		22.9559	-2.76381
	23.1923	1.7211		22.9432	-2.79704
	23.1798	1.71688		22.9305	-2.81535
	23.1673	1.70087		22.9179	-2.84741
	23.1548	1.68051		22.9052	-2.87509
	23.1423	1.68926		22.8926	-2.90549
	23.1298	1.66869		22.8799	-2.87565
	23.1173	1.64399		22.8672	-2.84514
	23.1049	1.66384		22.8546	-2.8434
	23.0924	1.65038		22.8419	-2.87566
	23.0799	1.66174		22.8293	-2.87198
	23.0674	1.62258		22.8166	-2.87609
	23.0549	1.61207		22.804	-2.83144
	23.0424	1.58306		22.7913	-2.84259
	23.0299	1.58182		22.7786	-2.82267
	23.0174	1.5448		22.766	-2.86077
	23.0049	1.4995		22.7533	-2.85677
	22.9924	1.47683		22.7407	-2.90075
	22.9799	1.45379		22.728	-2.85471
	22.9674	1.44714		22.7153	-2.872
	22.9549	1.43141		22.7027	-2.85343
	22.9425	1.38552		22.69	-2.87184
	22.93	1.34691		22.6774	-2.83669
	22.9175	1.29784		22.6647	-2.80863
	22.905	1.25186		22.6521	-2.81366
	22.8925	1.18843		22.6394	-2.84842
	22.88	1.16656		22.6267	-2.82605
	22.8675	1.11608		22.6141	-2.81666
	22.855	1.0991		22.6014	-2.75963
	22.8425	1.0486		22.5888	-2.79063
	22.83	1.01272		22.5761	-2.75562
	22.8175	0.989486		22.5634	-2.72098
	22.805	0.965584		22.5508	-2.69489
	22.7925	0.932166		22.5381	-2.71895
	22.78	0.895028		22.5255	-2.6928
	22.7676	0.86772		22.5128	-2.70402
	22.7551	0.816485		22.5002	-2.67122
	22.7426	0.762702		22.4875	-2.66508
	22.7301	0.75167		22.4748	-2.62475
	22.7176	0.711791		22.4622	-2.60668
	22.7051	0.699235		22.4495	-2.55967
	22.6926	0.665227		22.4369	-2.55959
	22.6801	0.636478		22.4242	-2.5341
	22.6676	0.58753		22.4115	-2.5336
	22.6551	0.565647		22.3989	-2.48903
	22.6426	0.518691		22.3862	-2.46491
	22.6301	0.470669		22.3736	-2.42045
	22.6176	0.431521		22.3609	-2.38299
	22.6052	0.421695		22.3483	-2.32136
	22.5927	0.376343		22.3356	-2.28984
	22.5802	0.343791		22.3229	-2.24686
	22.5677	0.299889		22.3103	-2.25639
	22.5552	0.256228		22.2976	-2.20928
	22.5427	0.220262		22.285	-2.16304
	22.5302	0.232379		22.2723	-2.13109
	22.5177	0.2042		22.2596	-2.11543
	22.5052	0.158199		22.247	-2.08659
	22.4927	0.12765		22.2343	-2.07133
	22.4802	0.108532		22.2217	-2.00861
	22.4677	0.06689		22.209	-1.9924
	22.4552	0.050757		22.1964	-1.95562
	22.4427	0.018754		22.1837	-1.93621
	22.4303	0.025394		22.171	-1.8982
	22.4178	0.005653		22.1584	-1.87445
	22.4053	0.028319		22.1457	-1.81232
	22.3928	0.025807		22.1331	-1.74986
	22.3803	0.036236		22.1204	-1.73235
	22.3678	0.006929		22.1077	-1.75153
	22.3553	-0.012659		22.0951	-1.70601
	22.3428	-0.035696		22.0824	-1.70971
	22.3303	-0.055908		22.0698	-1.69194
	22.3178	-0.051016		22.0571	-1.6719
	22.3053	-0.086253		22.0445	-1.64514
	22.2928	-0.112637		22.0318	-1.60554
	22.2803	-0.09496		22.0191	-1.56093
	22.2678	-0.110685		22.0065	-1.50296
	22.2554	-0.126657		21.9938	-1.45356
	22.2429	-0.161209		21.9812	-1.40119
	22.2304	-0.171318		21.9685	-1.37769
	22.2179	-0.16543		21.9558	-1.35656
	22.2054	-0.132398		21.9432	-1.30097
	22.1929	-0.141857		21.9305	-1.25459
	22.1804	-0.12969		21.9179	-1.22486
	22.1679	-0.138079		21.9052	-1.20528
	22.1554	-0.136808		21.8926	-1.17572
	22.1429	-0.170452		21.8799	-1.13781
	22.1304	-0.161222		21.8672	-1.12425
	22.1179	-0.160569		21.8546	-1.12931
	22.1054	-0.185697		21.8419	-1.14786
	22.093	-0.202748		21.8293	-1.13204
	22.0805	-0.205052		21.8166	-1.13636
	22.068	-0.220318		21.8039	-1.16883
	22.0555	-0.203716		21.7913	-1.17865
	22.043	-0.211492		21.7786	-1.15659
	22.0305	-0.184568		21.766	-1.1289
	22.018	-0.213598		21.7533	-1.08857
	22.0055	-0.214331		21.7407	-1.10832
	21.993	-0.203816		21.728	-1.07907
	21.9805	-0.183586		21.7153	-1.11967
	21.968	-0.191598		21.7027	-1.07574
	21.9555	-0.15821		21.69	-1.0271
	21.943	-0.179299		21.6774	-0.987059
	21.9305	-0.170616		21.6647	-1.02191
	21.9181	-0.171147		21.652	-0.975609
	21.9056	-0.196226		21.6394	-0.982348
	21.8931	-0.191791		21.6267	-0.968391
	21.8806	-0.180575		21.6141	-0.966538
	21.8681	-0.174898		21.6014	-0.946591
	21.8556	-0.164713		21.5888	-0.948144
	21.8431	-0.169463		21.5761	-0.922386
	21.8306	-0.17223		21.5634	-0.935513
	21.8181	-0.169037		21.5508	-0.902424
	21.8056	-0.139349		21.5381	-0.937879
	21.7931	-0.141054		21.5255	-0.96154
	21.7806	-0.127911		21.5128	-1.00285
	21.7681	-0.146935		21.5001	-0.954376
	21.7557	-0.127745		21.4875	-0.96965
	21.7432	-0.117818		21.4748	-0.950828
	21.7307	-0.07436		21.4622	-0.97819
	21.7182	-0.087242		21.4495	-0.97348
	21.7057	-0.056699		21.4369	-1.00403
	21.6932	-0.038993		21.4242	-0.989149
	21.6807	-0.011548		21.4115	-0.989567
	21.6682	-0.014292		21.3989	-0.997435
	21.6557	0.02277		21.3862	-1.07145
	21.6432	0.051769		21.3736	-1.05163
	21.6307	0.031761		21.3609	-1.07905
	21.6182	0.039643		21.3482	-1.06354
	21.6057	0.065357		21.3356	-1.11382
	21.5932	0.0746		21.3229	-1.10357
	21.5808	0.1316		21.3103	-1.15356
	21.5683	0.14053		21.2976	-1.15517
	21.5558	0.170317		21.285	-1.18378
	21.5433	0.190202		21.2723	-1.1626
	21.5308	0.226841		21.2596	-1.17294
	21.5183	0.240344		21.247	-1.1848
	21.5058	0.270406		21.2343	-1.21664
	21.4933	0.273665		21.2217	-1.18081
	21.4808	0.271297		21.209	-1.1963
	21.4683	0.30407		21.1963	-1.19138
	21.4558	0.351126		21.1837	-1.2428
	21.4433	0.370854		21.171	-1.28362
	21.4308	0.385991		21.1584	-1.32972
	21.4183	0.4009		21.1457	-1.31178
	21.4059	0.431872		21.1331	-1.35056
	21.3934	0.445879		21.1204	-1.39446
	21.3809	0.505753		21.1077	-1.44215
	21.3684	0.525324		21.0951	-1.47725
	21.3559	0.578073		21.0824	-1.51647
	21.3434	0.611541		21.0698	-1.52784
	21.3309	0.633107		21.0571	-1.51343
	21.3184	0.661998		21.0444	-1.49915
	21.3059	0.715327		21.0318	-1.52449
	21.2934	0.746504		21.0191	-1.57106
	21.2809	0.784422		21.0065	-1.5829
	21.2684	0.798262		20.9938	-1.58967
	21.2559	0.81755		20.9812	-1.6055
	21.2435	0.831365		20.9685	-1.63354
	21.231	0.887545		20.9558	-1.64248
	21.2185	0.923752		20.9432	-1.62917
	21.206	0.936255		20.9305	-1.60899
	21.1935	0.94642		20.9179	-1.6231
	21.181	0.962527		20.9052	-1.59407
	21.1685	0.980825		20.8925	-1.59834
	21.156	1.02068		20.8799	-1.61385
	21.1435	1.03393		20.8672	-1.64969
	21.131	1.05921		20.8546	-1.65356
	21.1185	1.05755		20.8419	-1.6559
	21.106	1.11384		20.8293	-1.6426
	21.0935	1.13579		20.8166	-1.64511
	21.081	1.13238		20.8039	-1.60489
	21.0686	1.11844		20.7913	-1.60484
	21.0561	1.14075		20.7786	-1.57706
	21.0436	1.16886		20.766	-1.60227
	21.0311	1.18878		20.7533	-1.57571
	21.0186	1.21847		20.7406	-1.5902
	21.0061	1.21298		20.728	-1.58885
	20.9936	1.19497		20.7153	-1.59894
	20.9811	1.20573		20.7027	-1.54914
	20.9686	1.18497		20.69	-1.557
	20.9561	1.2154		20.6774	-1.51643
	20.9436	1.25601		20.6647	-1.5063
	20.9311	1.28396		20.652	-1.47643
	20.9186	1.24747		20.6394	-1.49559
	20.9062	1.21915		20.6267	-1.46596
	20.8937	1.18711		20.6141	-1.47077
	20.8812	1.15355		20.6014	-1.44841
	20.8687	1.14568		20.5887	-1.44028
	20.8562	1.16721		20.5761	-1.38662
	20.8437	1.17333		20.5634	-1.38696
	20.8312	1.21184		20.5508	-1.35426
	20.8187	1.21411		20.5381	-1.33625
	20.8062	1.22277		20.5255	-1.28541
	20.7937	1.22286		20.5128	-1.28553
	20.7812	1.19325		20.5001	-1.19698
	20.7687	1.13518		20.4875	-1.16245
	20.7562	1.08727		20.4748	-1.11788
	20.7437	1.04098		20.4622	-1.09972
	20.7313	1.01739		20.4495	-1.05584
	20.7188	1.01984		20.4368	-1.02483
	20.7063	0.998297		20.4242	-0.952674
	20.6938	0.931812		20.4115	-0.94811
	20.6813	0.895866		20.3989	-0.887054
	20.6688	0.886642		20.3862	-0.874224
	20.6563	0.861147		20.3736	-0.814029
	20.6438	0.881202		20.3609	-0.78697
	20.6313	0.891504		20.3482	-0.719839
	20.6188	0.908627		20.3356	-0.697216
	20.6063	0.910665		20.3229	-0.630856
	20.5938	0.860403		20.3103	-0.619567
	20.5813	0.805751		20.2976	-0.552234
	20.5688	0.743409		20.2849	-0.505328
	20.5564	0.714194		20.2723	-0.430073
	20.5439	0.716414		20.2596	-0.384855
	20.5314	0.68934		20.247	-0.313773
	20.5189	0.609768		20.2343	-0.298257
	20.5064	0.565635		20.2217	-0.248237
	20.4939	0.483696		20.209	-0.200374
	20.4814	0.421864		20.1963	-0.127296
	20.4689	0.358154		20.1837	-0.0740773
	20.4564	0.277096		20.171	-0.006385
	20.4439	0.229138		20.1584	0.067485
	20.4314	0.190544		20.1457	0.145226
	20.4189	0.190292		20.133	0.219743
	20.4064	0.141667		20.1204	0.315991
	20.394	0.048		20.1077	0.38275
	20.3815	-0.025055		20.0951	0.441727
	20.369	-0.052426		20.0824	0.50796
	20.3565	-0.112292		20.0698	0.591631
	20.344	-0.144351		20.0571	0.660425
	20.3315	-0.193615		20.0444	0.7322
	20.319	-0.237957		20.0318	0.830019
	20.3065	-0.2923		20.0191	0.897622
	20.294	-0.371616		20.0065	0.952514
	20.2815	-0.455245		19.9938	0.999244
	20.269	-0.509098		19.9811	1.05918
	20.2565	-0.58339		19.9685	1.11678
	20.244	-0.633297		19.9558	1.17828
	20.2315	-0.681327		19.9432	1.22694
	20.2191	-0.724629		19.9305	1.31643
	20.2066	-0.747063		19.9179	1.39076
	20.1941	-0.8019		19.9052	1.44468
	20.1816	-0.824961		19.8925	1.44207
	20.1691	-0.86473		19.8799	1.48994
	20.1566	-0.892232		19.8672	1.51616
	20.1441	-0.931048		19.8546	1.57259
	20.1316	-0.978406		19.8419	1.66861
	20.1191	-0.986316		19.8292	1.7956
	20.1066	-1.00996		19.8166	1.88346
	20.0941	-1.04134		19.8039	1.98528
	20.0816	-1.08945		19.7913	2.04364
	20.0691	-1.15309		19.7786	2.15369
	20.0567	-1.19856		19.766	2.20637
	20.0442	-1.25327		19.7533	2.281
	20.0317	-1.31164		19.7406	2.33255
	20.0192	-1.35501		19.728	2.38774
	20.0067	-1.39403		19.7153	2.39327
	19.9942	-1.4626		19.7027	2.50684
	19.9817	-1.48061		19.69	2.57331
	19.9692	-1.53022		19.6773	2.69701
	19.9567	-1.57467		19.6647	2.78134
	19.9442	-1.61562		19.652	2.89695
	19.9317	-1.6551		19.6394	2.94371
	19.9192	-1.70125		19.6267	3.03331
	19.9067	-1.73967		19.6141	3.04434
	19.8942	-1.7719		19.6014	3.10745
	19.8818	-1.8175		19.5887	3.15066
	19.8693	-1.84494		19.5761	3.20302
	19.8568	-1.88268		19.5634	3.18848
	19.8443	-1.91143		19.5508	3.24322
	19.8318	-1.93919		19.5381	3.28188
	19.8193	-1.96396		19.5254	3.34522
	19.8068	-1.98751		19.5128	3.38786
	19.7943	-2.00345		19.5001	3.48104
	19.7818	-2.04338		19.4875	3.52608
	19.7693	-2.04761		19.4748	3.55723
	19.7568	-2.06699		19.4622	3.52186
	19.7443	-2.08893		19.4495	3.56609
	19.7318	-2.12243		19.4368	3.58985
	19.7193	-2.15217		19.4242	3.62757
	19.7069	-2.1969		19.4115	3.63873
	19.6944	-2.20911		19.3989	3.72616
	19.6819	-2.22329		19.3862	3.73635
	19.6694	-2.25484		19.3735	3.78606
	19.6569	-2.25558		19.3609	3.80145
	19.6444	-2.25366		19.3482	3.83363
	19.6319	-2.24548		19.3356	3.86403
	19.6194	-2.24565		19.3229	3.89464
	19.6069	-2.24641		19.3103	3.8815
	19.5944	-2.24843		19.2976	3.91643
	19.5819	-2.22403		19.2849	3.89394
	19.5694	-2.20251		19.2723	3.90756
	19.5569	-2.21059		19.2596	3.87076
	19.5445	-2.19782		19.247	3.83205
	19.532	-2.16596		19.2343	3.78299
	19.5195	-2.15959		19.2216	3.79971
	19.507	-2.1432		19.209	3.77479
	19.4945	-2.12718		19.1963	3.77181
	19.482	-2.13254		19.1837	3.75434
	19.4695	-2.13702		19.171	3.74586
	19.457	-2.11774		19.1584	3.69327
	19.4445	-2.09568		19.1457	3.7123
	19.432	-2.0872		19.133	3.71057
	19.4195	-2.07985		19.1204	3.67364
	19.407	-2.0534		19.1077	3.58191
	19.3945	-2.0335		19.0951	3.51139
	19.382	-1.99405		19.0824	3.46473
	19.3696	-1.9566		19.0697	3.45169
	19.3571	-1.95564		19.0571	3.3935
	19.3446	-1.92927		19.0444	3.30643
	19.3321	-1.88447		19.0318	3.19632
	19.3196	-1.85558		19.0191	3.13853
	19.3071	-1.81339		19.0065	3.03286
	19.2946	-1.7831		18.9938	2.91806
	19.2821	-1.74371		18.9811	2.85279
	19.2696	-1.70431		18.9685	2.81031
	19.2571	-1.65878		18.9558	2.76735
	19.2446	-1.61739		18.9432	2.65222
	19.2321	-1.57716		18.9305	2.5514
	19.2196	-1.53905		18.9178	2.43761
	19.2072	-1.4899		18.9052	2.37735
	19.1947	-1.43193		18.8925	2.34573
	19.1822	-1.33594		18.8799	2.3461
	19.1697	-1.30067		18.8672	2.30083
	19.1572	-1.25021		18.8546	2.23877
	19.1447	-1.2013		18.8419	2.19395
	19.1322	-1.17287		18.8292	2.13743
	19.1197	-1.09769		18.8166	2.07207
	19.1072	-1.05117		18.8039	2.01909
	19.0947	-1.00488		18.7913	1.92931
	19.0822	-0.947293		18.7786	1.85402
	19.0697	-0.881027		18.7659	1.73018
	19.0572	-0.854156		18.7533	1.63899
	19.0447	-0.814911		18.7406	1.5417
	19.0323	-0.738308		18.728	1.45383
	19.0198	-0.670625		18.7153	1.35362
	19.0073	-0.589377		18.7027	1.28187
	18.9948	-0.532802		18.69	1.19242
	18.9823	-0.47155		18.6773	1.12608
	18.9698	-0.416709		18.6647	1.02011
	18.9573	-0.355202		18.652	0.954275
	18.9448	-0.321235		18.6394	0.880813
	18.9323	-0.312392		18.6267	0.823914
	18.9198	-0.257937		18.614	0.751784
	18.9073	-0.17951		18.6014	0.675603
	18.8948	-0.135497		18.5887	0.556446
	18.8823	-0.119294		18.5761	0.439323
	18.8698	-0.067966		18.5634	0.333442
	18.8574	-0.001212		18.5508	0.244031
	18.8449	0.066484		18.5381	0.110174
	18.8324	0.126742		18.5254	0.054392
	18.8199	0.151592		18.5128	-0.0449133
	18.8074	0.191052		18.5001	-0.12104
	18.7949	0.275085		18.4875	-0.256529
	18.7824	0.321229		18.4748	-0.340384
	18.7699	0.336689		18.4621	-0.470474
	18.7574	0.374992		18.4495	-0.544288
	18.7449	0.451319		18.4368	-0.648478
	18.7324	0.535226		18.4242	-0.723846
	18.7199	0.587166		18.4115	-0.864965
	18.7074	0.648914		18.3989	-0.960667
	18.695	0.702088		18.3862	-1.09544
	18.6825	0.755458		18.3735	-1.1684
	18.67	0.796472		18.3609	-1.27997
	18.6575	0.854843		18.3482	-1.33229
	18.645	0.931042		18.3356	-1.42403
	18.6325	0.986762		18.3229	-1.50061
	18.62	1.03214		18.3102	-1.58526
	18.6075	1.10423		18.2976	-1.65781
	18.595	1.17449		18.2849	-1.76685
	18.5825	1.21747		18.2723	-1.82689
	18.57	1.27003		18.2596	-1.914
	18.5575	1.30912		18.247	-1.96208
	18.545	1.36743		18.2343	-2.06443
	18.5325	1.42113		18.2216	-2.12882
	18.5201	1.45331		18.209	-2.21499
	18.5076	1.45111		18.1963	-2.27106
	18.4951	1.43599		18.1837	-2.34498
	18.4826	1.46804		18.171	-2.40557
	18.4701	1.50318		18.1583	-2.50674
	18.4576	1.52137		18.1457	-2.54552
	18.4451	1.57346		18.133	-2.63657
	18.4326	1.64686		18.1204	-2.69544
	18.4201	1.72059		18.1077	-2.77103
	18.4076	1.76802		18.0951	-2.83503
	18.3951	1.79153		18.0824	-2.91436
	18.3826	1.82279		18.0697	-2.9631
	18.3701	1.83883		18.0571	-3.03289
	18.3577	1.84538		18.0444	-3.08187
	18.3452	1.8885		18.0318	-3.17004
	18.3327	1.90705		18.0191	-3.22808
	18.3202	1.94253		18.0064	-3.25392
	18.3077	1.97135		17.9938	-3.29828
	18.2952	1.98529		17.9811	-3.37985
	18.2827	2.01733		17.9685	-3.42293
	18.2702	2.02604		17.9558	-3.47719
	18.2577	2.03523		17.9432	-3.50544
	18.2452	2.05541		17.9305	-3.52831
	18.2327	2.09478		17.9178	-3.56859
	18.2202	2.15762		17.9052	-3.60783
	18.2077	2.19193		17.8925	-3.65226
	18.1952	2.21602		17.8799	-3.66788
	18.1828	2.22551		17.8672	-3.69614
	18.1703	2.24176		17.8545	-3.73636
	18.1578	2.24078		17.8419	-3.76275
	18.1453	2.2274		17.8292	-3.77013
	18.1328	2.24383		17.8166	-3.79646
	18.1203	2.27111		17.8039	-3.81322
	18.1078	2.25011		17.7913	-3.83788
	18.0953	2.20359		17.7786	-3.83154
	18.0828	2.15012		17.7659	-3.84361
	18.0703	2.11134		17.7533	-3.84906
	18.0578	2.05686		17.7406	-3.85437
	18.0453	2.03451		17.728	-3.84404
	18.0328	2.01085		17.7153	-3.87261
	18.0203	2.02779		17.7026	-3.85673
	18.0079	2.02735		17.69	-3.87754
	17.9954	1.9802		17.6773	-3.84442
	17.9829	1.92924		17.6647	-3.85054
	17.9704	1.9445		17.652	-3.81112
	17.9579	1.92772		17.6394	-3.81424
	17.9454	1.92652		17.6267	-3.77401
	17.9329	1.90428		17.614	-3.796
	17.9204	1.91212		17.6014	-3.78277
	17.9079	1.90641		17.5887	-3.77017
	17.8954	1.88043		17.5761	-3.71524
	17.8829	1.84628		17.5634	-3.71575
	17.8704	1.82216		17.5507	-3.67394
	17.8579	1.78829		17.5381	-3.65582
	17.8455	1.78376		17.5254	-3.63175
	17.833	1.7451		17.5128	-3.60661
	17.8205	1.72906		17.5001	-3.54496
	17.808	1.68503		17.4875	-3.514
	17.7955	1.66319		17.4748	-3.45589
	17.783	1.59394		17.4621	-3.41131
	17.7705	1.53475		17.4495	-3.32872
	17.758	1.47078		17.4368	-3.26681
	17.7455	1.43324		17.4242	-3.19857
	17.733	1.36738		17.4115	-3.17753
	17.7205	1.29992		17.3988	-3.11364
	17.708	1.23376		17.3862	-3.07923
	17.6955	1.20541		17.3735	-2.99817
	17.683	1.156		17.3609	-2.96304
	17.6706	1.09515		17.3482	-2.92127
	17.6581	1.01776		17.3356	-2.87628
	17.6456	0.971155		17.3229	-2.81448
	17.6331	0.880745		17.3102	-2.74346
	17.6206	0.820104		17.2976	-2.65866
	17.6081	0.731325		17.2849	-2.59609
	17.5956	0.698818		17.2723	-2.51438
	17.5831	0.641492		17.2596	-2.44835
	17.5706	0.611962		17.2469	-2.36084
	17.5581	0.555346		17.2343	-2.29843
	17.5456	0.537088		17.2216	-2.24544
	17.5331	0.466667		17.209	-2.18189
	17.5206	0.416348		17.1963	-2.12984
	17.5082	0.347264		17.1837	-2.04413
	17.4957	0.328629		17.171	-1.93862
	17.4832	0.266268		17.1583	-1.87383
	17.4707	0.204131		17.1457	-1.80486
	17.4582	0.17766		17.133	-1.73819
	17.4457	0.160877		17.1204	-1.64559
	17.4332	0.106043		17.1077	-1.5493
	17.4207	0.079493		17.095	-1.48581
	17.4082	0.051169		17.0824	-1.4082
	17.3957	0.018757		17.0697	-1.31577
	17.3832	-0.05858		17.0571	-1.18853
	17.3707	-0.077341		17.0444	-1.09326
	17.3582	-0.082183		17.0318	-1.00678
	17.3457	-0.095147		17.0191	-0.918697
	17.3333	-0.136644		17.0064	-0.783738
	17.3208	-0.14003		16.9938	-0.692468
	17.3083	-0.162857		16.9811	-0.588069
	17.2958	-0.162501		16.9685	-0.456352
	17.2833	-0.21124		16.9558	-0.308158
	17.2708	-0.219484		16.9431	-0.220291
	17.2583	-0.231355		16.9305	-0.124809
	17.2458	-0.27259		16.9178	-0.0458837
	17.2333	-0.281547		16.9052	0.075134
	17.2208	-0.268391		16.8925	0.159829
	17.2083	-0.292803		16.8799	0.296997
	17.1958	-0.32183		16.8672	0.395904
	17.1833	-0.324331		16.8545	0.525634
	17.1708	-0.31898		16.8419	0.660026
	17.1584	-0.339869		16.8292	0.796466
	17.1459	-0.353125		16.8166	0.913413
	17.1334	-0.382767		16.8039	1.03233
	17.1209	-0.400996		16.7912	1.14063
	17.1084	-0.41368		16.7786	1.30493
	17.0959	-0.418102		16.7659	1.42779
	17.0834	-0.422601		16.7533	1.61267
	17.0709	-0.422321		16.7406	1.69978
	17.0584	-0.431203		16.728	1.8419
	17.0459	-0.410505		16.7153	1.97661
	17.0334	-0.420558		16.7026	2.12996
[truncated: 1,403 more rows]

## Sheet: Figure 5
Figure 5
			Sliding along [100] direaction		[010]-particle/slab
	number of overlapping hexagons	barrier per hexgonal unit (kcal/mol)	number of overlapping hexagons	barrier per hexgonal unit (kcal/mol)	number of overlapping hexagons	barrier per hexgonal unit (kcal/mol)
	1	0.89	4	0.62	1	0.135
	4	0.45	13	0.42	37	0.135
	9	0.28	24	0.44
	16	0.28	37	0.41
	23	0.23
	30	0.19
	37	0.17

## Sheet: supplementary Figure 4e
supplementary Figure 4e
	Distance (nm)	Gray value
	0	59.094
	0.9788	54.544
	1.9576	52.017
	2.9364	53.635
	3.9152	46.608
	4.894	36.664
	5.8728	32.796
	6.8515	41.558
	7.8303	65.445
	8.8091	82.776
	9.7879	68.088
	10.7667	46.676
	11.7455	36.228
	12.7243	26.721
	13.7031	13.884
	14.6819	7.101
	15.6607	3.624
	16.6395	4.375
	17.6183	4.319
	18.5971	3.241
	19.5759	1.779
	20.5546	1.424
	21.5334	0.668
	22.5122	0.75
	23.491	1.385
	24.4698	4.364
	25.4486	8.465
	26.4274	13.627
	27.4062	14.11
	28.385	26.956
	29.3638	50.99
	30.3426	81.025
	31.3214	98.793
	32.3002	108.124
	33.279	96.421
	34.2577	69.051
	35.2365	50.281
	36.2153	46.517
	37.1941	42.056
	38.1729	44.733
	39.1517	41.782
	40.1305	37.355
	41.1093	39.834

## Sheet: supplementary Figure 5c
supplementary Figure 5c
	nanometer	intensity
	0	354.207
	0.135	350.257
	0.27	342.81
	0.405	355.182
	0.54	354.282
	0.675	359.822
	0.81	369.827
	0.945	371.197
	1.08	369.409
	1.215	375.46
	1.35	363.316
	1.485	360.634
	1.62	355.144
	1.755	349.762
	1.89	355.585
	2.025	350.432
	2.16	368.984
	2.295	375.643
	2.43	353.692
	2.565	365.168
	2.7	370.115
	2.835	369.654
	2.97	372.113
	3.105	357.381
	3.24	358.862
	3.375	361.93
	3.51	373.976
	3.645	372.935
	3.78	378.774
	3.915	381.381
	4.05	358.116
	4.185	361.38
	4.32	379.232
	4.455	371.955
	4.59	366.921
	4.725	357.368
	4.86	347.964
	4.995	370.285
	5.13	376.881
	5.265	374.565
	5.4	360.099
	5.535	354.439
	5.67	370.336
	5.805	381.038
	5.94	371.673
	6.075	367.249
	6.21	377.09
	6.345	376.438
	6.48	375.178
	6.615	391.029
	6.75	374.528
	6.885	374.381
	7.02	365.483
	7.155	371.124
	7.29	381.425
	7.425	378.707
	7.56	377.029
	7.695	370.844
	7.83	367.496
	7.965	366.73
	8.1	372.658
	8.235	381.478
	8.37	376.413
	8.505	383.575
	8.64	377.567
	8.775	375.467
	8.91	376.561
	9.045	377.332
	9.18	381.977
	9.315	391.473
	9.45	371.185
	9.585	375.867
	9.72	374.619
	9.855	373.945
	9.99	378.307
	10.125	375.917
	10.26	381.544
	10.395	398.275
	10.53	400.869
	10.665	412.259
	10.8	419.555
	10.935	420.859
	11.07	427.549
	11.205	437.838
	11.34	437.275
	11.475	427.732
	11.61	426.78
	11.745	413.253
	11.88	414.147
	12.015	390.171
	12.15	406.217
	12.285	405.333
	12.42	386.327
	12.555	389.367
	12.69	385.521
	12.825	391.39
	12.96	385.012
	13.095	398.651
	13.23	410.699
	13.365	390.222
	13.5	376.518
	13.635	392.054
	13.77	389.875
	13.905	390.117
	14.04	392.691
	14.175	387.07
	14.31	401.116
	14.445	403.462
	14.58	408.575
	14.715	408.212
	14.85	402.451
	14.985	394.388
	15.12	391.207
	15.255	386.512
	15.39	394.465
	15.525	392.384
	15.66	402.938
	15.795	390.127
	15.93	393.602
	16.065	393.097
	16.2	378.042
	16.335	402.773
	16.47	389.126
	16.605	387.01
	16.74	379.936
	16.875	386.112
	17.01	387.5
	17.145	376.814
	17.28	378.95
	17.415	399.825
	17.55	384.135
	17.685	383.127
	17.82	391.024
	17.955	393.911
	18.09	389.786
	18.225	390.424
	18.36	388.27
	18.495	394.212
	18.63	400.335
	18.765	384.774
	18.9	390.874
	19.035	391.224
	19.17	387.737
	19.305	388.951
	19.44	392.214
	19.575	399.485
	19.71	410.297
	19.845	418.773
	19.98	399.699
	20.115	423.885
	20.25	418.499
	20.385	419.492
	20.52	408.812
	20.655	424.648
	20.79	428.073
	20.925	421.217
	21.06	441.669
	21.195	446.056
	21.33	420.869
	21.465	410.58
	21.6	426.844
	21.735	418.39
	21.87	402.528
	22.005	387.363
	22.14	409.453
	22.275	394.819
	22.41	379.448
	22.545	386.405
	22.68	386.968
	22.815	381.625
	22.95	376.94
	23.085	369.219
	23.22	371.824
	23.355	375.423
	23.49	370.496
	23.625	388.33
	23.76	381.723
	23.895	376.236
	24.03	391.246
	24.165	384.272
	24.3	374.944
	24.435	385.025
	24.57	375.786
	24.705	370.137
	24.84	378.488
	24.975	376.607
	25.11	373.598
	25.245	369.365
	25.38	365.582
	25.515	381.043
	25.65	385.7
	25.785	387.655
	25.92	377.721
	26.055	371.272
	26.19	366.686
	26.325	377.984
	26.46	372.185
	26.595	372.061
	26.73	382.91
	26.865	376.519
	27	376.191
	27.135	365.519
	27.27	364.739
	27.405	363.52
	27.54	361.536
	27.675	369.185
	27.81	363.828
	27.945	379.451
	28.08	376.266
	28.215	378.488
	28.35	360.143
	28.485	369.322
	28.62	378.798
	28.755	372.25
	28.89	379.978
	29.025	369.738
	29.16	363.443
	29.295	356.836
	29.43	367.631
	29.565	387.881
	29.7	383.701
	29.835	362.804
	29.97	353.605
	30.105	358.439
	30.24	359.313
	30.375	379.502
	30.51	366.554
	30.645	361.312
	30.78	353.641
	30.915	354.074
	31.05	376.409
	31.185	381.294
	31.32	372.656
	31.455	367.294
	31.59	367.547
	31.725	371.449
	31.86	387.227
	31.995	389.75
	32.13	397.371
	32.265	404.177
	32.4	386.805
	32.535	389.964
	32.67	402.638
	32.805	398.215
	32.94	403.394
	33.075	404.14
	33.21	411.372
	33.345	419.959
	33.48	416.697
	33.615	416.311
	33.75	396.88
	33.885	396.914
	34.02	390.29
	34.155	377.523
	34.29	364.481
	34.425	370.141
	34.56	355.582
	34.695	352.007
	34.83	351.876
	34.965	360.808
	35.1	377.512
	35.235	384.137
	35.37	389.288
	35.505	373.289
	35.64	356.09
	35.775	363.518
	35.91	379.855
	36.045	368.555
	36.18	360.725

## Sheet: supplementary Figure 6f
supplementary Figure 6f
		time(s)	delta_r/delta_t
		2.4	199.86
		2.8	99.43
		3.2	37.89

## Sheet: supplementary Figure 8
supplementary Figure 8
	Centor of mass position along [010] direaction (angstrom)	PMF (kcal/mol)
	-0.595	3.80846
	-0.545417	3.31197
	-0.495834	2.78134
	-0.44625	2.25699
	-0.396667	1.84668
	-0.347084	1.48042
	-0.2975	1.08115
	-0.247917	0.73365
	-0.198334	0.439959
	-0.14875	0.252878
	-0.099167	0.149099
	-0.049584	0.066163
	0	0
	0.049583	0.019236
	0.099166	0.110404
	0.14875	0.191173
	0.198333	0.281548
	0.247916	0.454014
	0.2975	0.671414
	0.347083	0.952877
	0.396666	1.33835
	0.44625	1.67454
	0.495833	2.07436
	0.545416	2.4756
	0.595	2.96214
	0.644583	3.51961
	0.694166	4.0792
	0.74375	4.67751
	0.793333	5.21782
	0.842916	5.7992
	0.8925	6.36084
	0.942083	6.92037
	0.991666	7.43735
	1.04125	7.99513
	1.09083	8.50159
	1.14042	8.98985
	1.19	9.3172
	1.23958	9.63001
	1.28917	9.87715
	1.33875	10.0712
	1.38833	10.3285
	1.43792	10.4521
	1.4875	10.2466
	1.53708	9.98068
	1.58667	9.82951
	1.63625	9.73328
	1.68583	9.5236
	1.73542	9.20564
	1.785	8.913
	1.83458	8.66355
	1.88417	8.29048
	1.93375	7.89664
	1.98333	7.56215
	2.03292	7.24377
	2.0825	7.00581
	2.13208	6.74624
	2.18167	6.54432
	2.23125	6.35229
	2.28083	6.18515
	2.33042	6.08162
	2.38	5.99228
	2.42958	5.89286
	2.47917	5.78201
	2.52875	5.68968
	2.57833	5.74088
	2.62792	5.82763
	2.6775	5.80577
	2.72708	5.91264
	2.77667	6.10783
	2.82625	6.36691
	2.87583	6.63405
	2.92542	6.92933
	2.975	7.25672
	3.02458	7.60273
	3.07417	7.93117
	3.12375	8.32201
	3.17333	8.79054
	3.22292	9.11968
	3.2725	9.34327
	3.32208	9.60093
	3.37167	9.89802
	3.42125	10.1848
	3.47083	10.4684
	3.52042	10.7381
	3.57	10.8195
	3.61958	10.8805
	3.66917	10.9121
	3.71875	10.957
	3.76833	10.8356
	3.81792	10.5529
	3.8675	10.2418
	3.91708	9.93078
	3.96667	9.53843
	4.01625	9.1303
	4.06583	8.73392
	4.11542	8.2251
	4.165	7.56614
	4.21458	6.96683
	4.26417	6.41758
	4.31375	5.85768
	4.36333	5.21912
	4.41292	4.61823
	4.4625	4.12841
	4.51208	3.66648
	4.56167	3.14683
	4.61125	2.71603
	4.66083	2.34465
	4.71042	1.91737
	4.76	1.56035
	4.80958	1.20258
	4.85917	0.884445
	4.90875	0.615571
	4.95833	0.468736
	5.00792	0.303966
	5.0575	0.271037
	5.10708	0.294845
	5.15667	0.349796
	5.20625	0.469219
	5.25583	0.562396
	5.30542	0.699633
	5.355	0.876665
	5.40458	1.0927
	5.45417	1.37975
	5.50375	1.76297
	5.55333	2.18904
	5.60292	2.63179
	5.6525	3.10141
	5.70208	3.60584
	5.75167	4.12158
	5.80125	4.72734
	5.85083	5.33231
	5.90042	5.88748
	5.95	6.41488
	5.99958	6.95075
	6.04917	7.44916
	6.09875	7.98294
	6.14833	8.5641
	6.19792	9.00324
	6.2475	9.20419
	6.29708	9.40363
	6.34667	9.77802
	6.39625	10.0798
	6.44583	10.22
	6.49542	10.3105
	6.545	10.3004
	6.59458	10.1677
	6.64417	10.0273
	6.69375	9.773
	6.74333	9.48789
	6.79292	9.31353
	6.8425	9.15132
	6.89208	8.84155
	6.94167	8.44869
	6.99125	8.04954
	7.04083	7.66026
	7.09042	7.35802
	7.14	7.0905
	7.18958	6.83278
	7.23917	6.59477
	7.28875	6.43935
	7.33833	6.28913
	7.38792	6.12089
	7.4375	6.02827
	7.48708	5.8838
	7.53667	5.81779
	7.58625	5.77801
	7.63583	5.73794
	7.68542	5.76081
	7.735	5.79153
	7.78458	5.94138
	7.83417	6.06516
	7.88375	6.26838
	7.93333	6.51436
	7.98292	6.72618
	8.0325	7.05104
	8.08208	7.44743
	8.13167	7.82701
	8.18125	8.15518
	8.23083	8.52902
	8.28042	8.90957
	8.33	9.21393
	8.37958	9.49732
	8.42917	9.84017
	8.47875	10.2505
	8.52833	10.4965
	8.57792	10.5434
	8.6275	10.5948
	8.67708	10.7439
	8.72667	10.899
	8.77625	10.9415
	8.82583	10.9295
	8.87542	10.7285
	8.925	10.4818
	8.97458	10.1475
	9.02417	9.72645
	9.07375	9.3162
	9.12333	8.87401
	9.17292	8.43567
	9.2225	7.89303
	9.27208	7.2374
	9.32167	6.6158
	9.37125	6.00603
	9.42083	5.44845
	9.47042	4.96863
	9.52	4.34349
	9.56958	3.64148
	9.61917	3.08112
	9.66875	2.6088
	9.71833	2.15556
	9.76792	1.74326
	9.8175	1.35659
	9.86708	1.01373
	9.91667	0.743616
	9.96625	0.489978
	10.0158	0.231474
	10.0654	0.07343
	10.115	0.036706
	10.1646	0.044039
	10.2142	0.037967
	10.2637	0.085508
	10.3133	0.177734
	10.3629	0.289453
	10.4125	0.46927
	10.4621	0.731827
	10.5117	1.06461
	10.5612	1.42041
	10.6108	1.77428
	10.6604	2.12907
	10.71	2.57466
	10.7596	3.06005
	10.8092	3.6105
	10.8587	4.18877
	10.9083	4.74281
	10.9579	5.34178
	11.0075	5.90196
	11.0571	6.48048
	11.1067	6.99113
	11.1563	7.48902
	11.2058	8.042
	11.2554	8.66071

## Sheet: supplementary Figure 9
supplementary Figure 8
	Distance (angstrom)	Free Energy for 1W neutral (kcal/mol)	Free Energy for 2W charge(kcal/mol)
	41.9688	-0.065441	-0.406583
	41.9563	-0.099581	-0.397384
	41.9438	-0.09792	-0.392963
	41.9313	-0.088473	-0.394804
	41.9188	-0.085174	-0.395593
	41.9063	-0.091979	-0.389635
	41.8938	-0.080123	-0.381725
	41.8813	-0.069931	-0.373069
	41.8688	-0.062232	-0.372649
	41.8563	-0.067706	-0.343745
	41.8438	-0.060471	-0.33976
	41.8313	-0.048862	-0.350368
	41.8188	-0.048336	-0.338272
	41.8063	-0.065108	-0.343903
	41.7939	-0.069715	-0.33108
	41.7814	-0.048811	-0.342549
	41.7689	-0.05408	-0.328639
	41.7564	-0.052835	-0.317433
	41.7439	-0.046176	-0.319047
	41.7314	-0.052079	-0.318611
	41.7189	-0.052907	-0.309519
	41.7064	-0.063898	-0.30974
	41.6939	-0.066105	-0.298768
	41.6814	-0.066081	-0.298845
	41.6689	-0.075257	-0.297483
	41.6564	-0.06828	-0.286152
	41.6439	-0.081081	-0.291643
	41.6315	-0.063051	-0.317505
	41.619	-0.067529	-0.313421
	41.6065	-0.064245	-0.261035
	41.594	-0.06732	-0.26578
	41.5815	-0.071768	-0.271555
	41.569	-0.074597	-0.264786
	41.5565	-0.058117	-0.270521
	41.544	-0.053057	-0.259175
	41.5315	-0.054612	-0.310816
	41.519	-0.047586	-0.309399
	41.5065	-0.033854	-0.243204
	41.494	-0.019932	-0.253366
	41.4815	-0.058036	-0.240487
	41.469	-0.044161	-0.232663
	41.4566	-0.031509	-0.250026
	41.4441	-0.025937	-0.249333
	41.4316	-0.048984	-0.260785
	41.4191	-0.030008	-0.254318
	41.4066	-0.051333	-0.224588
	41.3941	-0.040094	-0.217786
	41.3816	-0.051636	-0.235703
	41.3691	-0.034787	-0.233464
	41.3566	-0.042478	-0.217719
	41.3441	-0.034572	-0.215009
	41.3316	-0.019145	-0.2131
	41.3191	-0.024021	-0.202275
	41.3066	-0.002251	-0.221929
	41.2942	0.008168	-0.216742
	41.2817	0.007762	-0.184677
	41.2692	0.019807	-0.181611
	41.2567	0.018833	-0.206164
	41.2442	0.008938	-0.186347
	41.2317	0.00592	-0.202127
	41.2192	0.012511	-0.19984
	41.2067	0.027077	-0.177629
	41.1942	0.037114	-0.172389
	41.1817	-0.001153	-0.183863
	41.1692	0.001944	-0.17489
	41.1567	0.021491	-0.175493
	41.1442	0.025093	-0.179051
	41.1317	0.040318	-0.159441
	41.1193	0.045076	-0.159912
	41.1068	0.042812	-0.147705
	41.0943	0.046178	-0.151232
	41.0818	0.042521	-0.134776
	41.0693	0.046814	-0.141464
	41.0568	0.051367	-0.14832
	41.0443	0.067791	-0.136874
	41.0318	0.093453	-0.136583
	41.0193	0.091226	-0.121887
	41.0068	0.096891	-0.138478
	40.9943	0.104933	-0.129056
	40.9818	0.09289	-0.14644
	40.9693	0.09511	-0.132345
	40.9568	0.095224	-0.131682
	40.9444	0.109948	-0.123312
	40.9319	0.097703	-0.125704
	40.9194	0.098624	-0.111978
	40.9069	0.120212	-0.135993
	40.8944	0.117796	-0.141439
	40.8819	0.112841	-0.165859
	40.8694	0.126498	-0.169719
	40.8569	0.136183	-0.17692
	40.8444	0.140596	-0.172892
	40.8319	0.119037	-0.145741
	40.8194	0.122997	-0.135676
	40.8069	0.133479	-0.141032
	40.7944	0.138186	-0.119745
	40.782	0.137668	-0.164689
	40.7695	0.149207	-0.162295
	40.757	0.1298	-0.149106
	40.7445	0.13761	-0.141788
	40.732	0.145109	-0.123904
	40.7195	0.159444	-0.122735
	40.707	0.149943	-0.108793
	40.6945	0.149204	-0.112143
	40.682	0.155012	-0.124928
	40.6695	0.162778	-0.123548
	40.657	0.171257	-0.12082
	40.6445	0.177875	-0.114272
	40.632	0.156218	-0.117786
	40.6195	0.160998	-0.105284
	40.6071	0.163309	-0.111829
	40.5946	0.182151	-0.091956
	40.5821	0.159544	-0.118838
	40.5696	0.162334	-0.12438
	40.5571	0.147999	-0.090428
	40.5446	0.161691	-0.080274
	40.5321	0.174625	-0.100148
	40.5196	0.173819	-0.092633
	40.5071	0.149245	-0.074317
	40.4946	0.153015	-0.051569
	40.4821	0.161705	-0.072951
	40.4696	0.169655	-0.065326
	40.4571	0.160161	-0.063834
	40.4447	0.161615	-0.055268
	40.4322	0.157916	-0.085661
	40.4197	0.170727	-0.098483
	40.4072	0.153102	-0.047246
	40.3947	0.143573	-0.048162
	40.3822	0.160144	-0.060486
	40.3697	0.155144	-0.044951
	40.3572	0.134344	-0.039825
	40.3447	0.138209	-0.037762
	40.3322	0.144897	-0.046064
	40.3197	0.163786	-0.042245
	40.3072	0.134799	-0.042658
	40.2947	0.14971	-0.046482
	40.2822	0.133666	-0.047877
	40.2698	0.133815	-0.046263
	40.2573	0.140558	-0.052643
	40.2448	0.132013	-0.046927
	40.2323	0.144218	-0.048905
	40.2198	0.148023	-0.037378
	40.2073	0.145085	-0.044411
	40.1948	0.149317	-0.033298
	40.1823	0.13064	-0.035819
	40.1698	0.153006	-0.043885
	40.1573	0.118693	-0.015802
	40.1448	0.116895	-0.020626
	40.1323	0.1259	-0.03755
	40.1198	0.118253	-0.01931
	40.1073	0.125715	-0.024093
	40.0949	0.124345	0.000434
	40.0824	0.118159	-0.053441
	40.0699	0.132918	-0.065296
	40.0574	0.129339	-0.092224
	40.0449	0.136743	-0.078948
	40.0324	0.136742	-0.075046
	40.0199	0.134362	-0.063308
	40.0074	0.126392	-0.059796
	39.9949	0.127065	-0.047615
	39.9824	0.112582	-0.067761
	39.9699	0.112238	-0.060796
	39.9574	0.111749	-0.050075
	39.9449	0.120007	-0.032745
	39.9325	0.10201	-0.057248
	39.92	0.112631	-0.046169
	39.9075	0.098242	-0.048136
	39.895	0.093519	-0.042835
	39.8825	0.102796	-0.075158
	39.87	0.094559	-0.091897
	39.8575	0.119686	-0.058865
	39.845	0.126987	-0.059431
	39.8325	0.112601	-0.074724
	39.82	0.132714	-0.073811
	39.8075	0.119268	-0.051885
	39.795	0.13108	-0.044917
	39.7825	0.12167	-0.047838
	39.77	0.116411	-0.037371
	39.7576	0.139985	-0.064273
	39.7451	0.136492	-0.056468
	39.7326	0.128001	-0.063603
	39.7201	0.140203	-0.073106
	39.7076	0.088878	-0.056089
	39.6951	0.097495	-0.035563
	39.6826	0.095746	-0.030702
	39.6701	0.103855	-0.014602
	39.6576	0.100137	-0.038414
	39.6451	0.119476	-0.042533
	39.6326	0.112631	-0.037789
	39.6201	0.112929	-0.028644
	39.6076	0.127126	-0.050191
	39.5952	0.118906	-0.051019
	39.5827	0.142715	-0.06615
	39.5702	0.15275	-0.070941
	39.5577	0.131261	-0.064553
	39.5452	0.145029	-0.051301
	39.5327	0.131846	-0.103458
	39.5202	0.147144	-0.102326
	39.5077	0.147962	-0.113741
	39.4952	0.156952	-0.117939
	39.4827	0.151489	-0.099635
	39.4702	0.157674	-0.103711
	39.4577	0.149253	-0.078443
	39.4452	0.158225	-0.082059
	39.4327	0.167482	-0.090459
	39.4203	0.171051	-0.079907
	39.4078	0.162794	-0.086175
	39.3953	0.172131	-0.084434
	39.3828	0.16	-0.090048
	39.3703	0.169016	-0.093027
	39.3578	0.144719	-0.093386
	39.3453	0.146116	-0.085057
	39.3328	0.158746	-0.099027
	39.3203	0.183561	-0.089529
	39.3078	0.155219	-0.087019
	39.2953	0.166959	-0.082194
	39.2828	0.181323	-0.096278
	39.2703	0.185791	-0.090962
	39.2578	0.17289	-0.097786
	39.2454	0.18506	-0.083593
	39.2329	0.176267	-0.086841
	39.2204	0.185254	-0.084691
	39.2079	0.181069	-0.096933
	39.1954	0.185585	-0.078367
	39.1829	0.172616	-0.090613
	39.1704	0.174551	-0.083188
	39.1579	0.181773	-0.093349
	39.1454	0.19775	-0.083593
	39.1329	0.185223	-0.088861
	39.1204	0.198055	-0.070492
	39.1079	0.176611	-0.09292
	39.0954	0.19021	-0.082964
	39.083	0.17947	-0.089291
	39.0705	0.182678	-0.071369
	39.058	0.192815	-0.093155
	39.0455	0.188903	-0.076643
	39.033	0.173039	-0.079568
	39.0205	0.184489	-0.069853
	39.008	0.186251	-0.060767
	38.9955	0.19965	-0.049379
	38.983	0.202166	-0.061994
	38.9705	0.214425	-0.053316
	38.958	0.192596	-0.055765
	38.9455	0.197647	-0.045209
	38.933	0.192474	-0.039333
	38.9205	0.191667	-0.025696
	38.9081	0.188721	-0.059356
	38.8956	0.185346	-0.071378
	38.8831	0.180787	-0.043527
	38.8706	0.197796	-0.018648
	38.8581	0.187575	-0.044705
	38.8456	0.209561	-0.02811
	38.8331	0.20716	-0.029555
	38.8206	0.217008	-0.017307
	38.8081	0.201095	-0.036395
	38.7956	0.218863	-0.025294
	38.7831	0.189196	-0.043184
	38.7706	0.196658	-0.017659
	38.7581	0.188762	-0.034369
	38.7457	0.196505	-0.029193
	38.7332	0.201837	-0.029859
	38.7207	0.203331	-0.015151
	38.7082	0.189467	-0.023488
	38.6957	0.190412	-0.007884
	38.6832	0.203765	-0.023915
	38.6707	0.201154	-0.015032
	38.6582	0.198973	-0.012927
	38.6457	0.219472	0.001882
	38.6332	0.195945	-0.011367
	38.6207	0.217887	0.002526
	38.6082	0.204499	-0.012268
	38.5957	0.232643	0.007724
	38.5832	0.18688	0.014237
	38.5708	0.195297	0.019523
	38.5583	0.202384	0.009929
	38.5458	0.226754	0.03251
	38.5333	0.198221	0.01135
	38.5208	0.208721	0.023674
	38.5083	0.187419	0.022802
	38.4958	0.193427	0.034066
	38.4833	0.200064	0.014071
	38.4708	0.209599	0.017236
	38.4583	0.214985	0.016225
	38.4458	0.242881	0.032339
	38.4333	0.18305	0.02559
	38.4208	0.177536	0.040083
	38.4083	0.176779	0.043231
	38.3959	0.176213	0.052502
	38.3834	0.195587	0.051058
	38.3709	0.203403	0.072773
	38.3584	0.18541	0.045864
	38.3459	0.198727	0.065156
	38.3334	0.202863	0.030461
	38.3209	0.191871	0.009999
	38.3084	0.194045	0.055285
	38.2959	0.188639	0.075288
	38.2834	0.187214	0.055712
	38.2709	0.196004	0.075487
	38.2584	0.16483	0.069853
	38.2459	0.1545	0.08029
	38.2335	0.156001	0.07765
	38.221	0.164402	0.091175
	38.2085	0.141727	0.080785
	38.196	0.147736	0.079741
	38.1835	0.147618	0.074973
	38.171	0.142763	0.081088
	38.1585	0.151058	0.079224
	38.146	0.165423	0.10086
	38.1335	0.135507	0.076922
	38.121	0.14128	0.09838
	38.1085	0.145411	0.088485
	38.096	0.161058	0.114668
	38.0835	0.143211	0.082221
	38.071	0.147072	0.096078
	38.0586	0.143118	0.098097
	38.0461	0.154784	0.113793
	38.0336	0.143874	0.094847
	38.0211	0.168309	0.105679
	38.0086	0.113653	0.099172
	37.9961	0.118812	0.112181
	37.9836	0.126537	0.095382
	37.9711	0.129055	0.114375
	37.9586	0.117465	0.121696
	37.9461	0.129472	0.141257
	37.9336	0.121093	0.131488
	37.9211	0.129202	0.151399
	37.9086	0.100211	0.128732
	37.8962	0.101824	0.142705
	37.8837	0.088687	0.130764
	37.8712	0.086024	0.136026
	37.8587	0.080636	0.128889
	37.8462	0.103018	0.139852
	37.8337	0.054421	0.13379
	37.8212	0.073438	0.144036
	37.8087	0.05091	0.140746
	37.7962	0.050416	0.147879
	37.7837	0.037223	0.132066
	37.7712	0.041283	0.142473
	37.7587	-0.001506	0.131372
	37.7462	0.009706	0.144166
	37.7337	0.005611	0.145005
	37.7213	0.009022	0.15299
	37.7088	0.026455	0.163783
	37.6963	0.035309	0.174145
	37.6838	-0.000251	0.171847
	37.6713	0.005429	0.183221
	37.6588	-0.012861	0.155138
	37.6463	-0.005696	0.165925
	37.6338	-0.029571	0.170387
	37.6213	-0.023122	0.179867
	37.6088	-0.03557	0.179457
	37.5963	-0.019753	0.182461
	37.5838	-0.049093	0.162606
	37.5713	-0.041592	0.166094
	37.5588	-0.056308	0.160634
	37.5464	-0.04205	0.167214
	37.5339	-0.047481	0.154287
	37.5214	-0.043467	0.168349
	37.5089	-0.068735	0.164652
	37.4964	-0.066178	0.175414
	37.4839	-0.091924	0.162999
	37.4714	-0.071393	0.175183
	37.4589	-0.094904	0.133342
	37.4464	-0.092994	0.128967
	37.4339	-0.09836	0.130758
	37.4214	-0.09303	0.141274
	37.4089	-0.087425	0.119482
	37.3964	-0.070022	0.12913
	37.384	-0.096422	0.123493
	37.3715	-0.103319	0.120168
	37.359	-0.095023	0.103691
	37.3465	-0.085767	0.109575
	37.334	-0.113241	0.107005
	37.3215	-0.105125	0.114363
	37.309	-0.12532	0.069529
	37.2965	-0.121131	0.040886
	37.284	-0.118535	0.078838
	37.2715	-0.120196	0.092844
	37.259	-0.146217	0.086211
	37.2465	-0.125334	0.094807
	37.234	-0.159587	0.077226
	37.2215	-0.15533	0.090429
	37.2091	-0.1651	0.072904
	37.1966	-0.15873	0.083693
	37.1841	-0.168667	0.069021
	37.1716	-0.159513	0.086975
	37.1591	-0.167633	0.064564
	37.1466	-0.182212	0.077836
	37.1341	-0.172968	0.05399
	37.1216	-0.155303	0.06577
	37.1091	-0.193016	0.065973
	37.0966	-0.178175	0.06917
	37.0841	-0.197825	0.068176
	37.0716	-0.19836	0.083409
	37.0591	-0.192468	0.059339
	37.0467	-0.16957	0.060641
	37.0342	-0.19228	0.057631
	37.0217	-0.168819	0.07216
	37.0092	-0.204289	0.045362
	36.9967	-0.196679	0.05447
	36.9842	-0.201277	0.052808
	36.9717	-0.179635	0.079664
	36.9592	-0.200874	0.050066
	36.9467	-0.19099	0.065185
	36.9342	-0.205761	0.020445
	36.9217	-0.200164	0.003704
	36.9092	-0.231543	0.013664
	36.8967	-0.252603	0.019954
	36.8842	-0.154648	0.015564
	36.8718	-0.147111	0.03424
	36.8593	-0.141547	-0.010294
	36.8468	-0.121718	0.014193
	36.8343	-0.137978	-0.005214
	36.8218	-0.109177	0.004619
	36.8093	-0.135742	-0.005613
	36.7968	-0.126579	0.007489
	36.7843	-0.137984	-0.015514
	36.7718	-0.127852	-0.001071
	36.7593	-0.12734	-0.029117
	36.7468	-0.109415	-0.013219
	36.7343	-0.14257	-0.026452
	36.7218	-0.133226	0.003969
	36.7093	-0.132462	-0.022234
	36.6969	-0.117406	-0.020332
	36.6844	-0.103719	-0.035512
	36.6719	-0.0936	-0.037577
	36.6594	-0.129445	-0.034286
	36.6469	-0.126436	-0.00458
	36.6344	-0.129764	-0.04021
	36.6219	-0.104081	-0.024558
	36.6094	-0.129795	-0.054483
	36.5969	-0.09762	-0.079885
	36.5844	-0.123577	-0.097953
	36.5719	-0.117745	-0.084034
	36.5594	-0.1313	-0.058171
	36.5469	-0.126313	-0.028721
	36.5345	-0.145716	-0.093899
	36.522	-0.121673	-0.133672
	36.5095	-0.13047	-0.138598
	36.497	-0.090484	-0.119725
	36.4845	-0.111781	-0.133083
	36.472	-0.092493	-0.122451
	36.4595	-0.108565	-0.138094
	36.447	-0.082816	-0.116122
	36.4345	-0.096017	-0.142649
	36.422	-0.07627	-0.132389
	36.4095	-0.083279	-0.125081
	36.397	-0.070599	-0.112944
	36.3845	-0.092388	-0.125158
	36.372	-0.07527	-0.108124
	36.3596	-0.069455	-0.123895
	36.3471	-0.072718	-0.106334
	36.3346	-0.068047	-0.124841
	36.3221	-0.052626	-0.106016
	36.3096	-0.062921	-0.132345
	36.2971	-0.058893	-0.120085
	36.2846	-0.065213	-0.133953
	36.2721	-0.033879	-0.114475
	36.2596	-0.048062	-0.11818
	36.2471	-0.019099	-0.08692
	36.2346	-0.038015	-0.120837
	36.2221	-0.002898	-0.096879
	36.2096	-0.016933	-0.110805
	36.1972	0.010557	-0.094297
	36.1847	0.000627	-0.098188
	36.1722	0.011344	-0.069555
	36.1597	-0.000211	-0.11028
	36.1472	0.008331	-0.10322
	36.1347	0.013863	-0.08555
	36.1222	0.04147	-0.067343
	36.1097	0.032447	-0.104654
	36.0972	0.05103	-0.110808
	36.0847	0.048156	-0.097381
	36.0722	0.070248	-0.0609
	36.0597	0.049992	-0.090547
	36.0472	0.072305	-0.066964
	36.0347	0.042629	-0.077027
	36.0223	0.075379	-0.071182
	36.0098	0.047036	-0.080223
	35.9973	0.04758	-0.06463
	35.9848	0.059972	-0.077533
	35.9723	0.072364	-0.057826
	35.9598	0.057656	-0.096731
	35.9473	0.087342	-0.103903
	35.9348	0.07449	-0.087843
	35.9223	0.092531	-0.076149
	35.9098	0.100147	-0.083252
	35.8973	0.120313	-0.057219
	35.8848	0.099338	-0.095478
	35.8723	0.130335	-0.105357
	35.8598	0.122821	-0.103445
	35.8474	0.163063	-0.083026
	35.8349	0.142351	-0.080353
	35.8224	0.157775	-0.055753
	35.8099	0.135691	-0.068176
	35.7974	0.163912	-0.043192
	35.7849	0.152953	-0.062114
	35.7724	0.158365	-0.035527
	35.7599	0.167721	-0.082619
	35.7474	0.180745	-0.077072
	35.7349	0.17064	-0.079101
	35.7224	0.201095	-0.05529
	35.7099	0.171592	-0.063085
	35.6974	0.183284	-0.044197
	35.685	0.195749	-0.05392
	35.6725	0.223623	-0.037923
	35.66	0.200473	-0.043208
	35.6475	0.232481	-0.033621
	35.635	0.192876	-0.041828
	35.6225	0.226341	-0.021096
	35.61	0.202422	-0.045569
	35.5975	0.209037	-0.025659
	35.585	0.195921	-0.034478
	35.5725	0.199089	-0.018436
	35.56	0.206524	-0.021961
	35.5475	0.227715	0.014701
	35.535	0.224226	-0.024792
	35.5225	0.24697	-0.003193
	35.5101	0.204897	-0.020817
	35.4976	0.221176	0.008342
	35.4851	0.230306	-0.017264
	35.4726	0.258759	0.000379
	35.4601	0.249796	-0.009924
	35.4476	0.264653	0.012603
	35.4351	0.252411	0.002796
	35.4226	0.290524	0.036313
	35.4101	0.24847	0.001148
	35.3976	0.273346	0.02958
	35.3851	0.273602	0.007795
	35.3726	0.28879	0.035458
	35.3601	0.271079	0.020989
	35.3477	0.298834	0.039971
	35.3352	0.262293	0.043218
	35.3227	0.272365	0.062782
	35.3102	0.276675	0.053789
	35.2977	0.295163	0.06487
	35.2852	0.278463	0.037845
	35.2727	0.299867	0.047863
	35.2602	0.277968	0.052439
	35.2477	0.320064	0.072045
	35.2352	0.268697	0.03946
	35.2227	0.284804	0.058048
	35.2102	0.292196	0.037399
	35.1977	0.301289	0.055391
	35.1852	0.308873	0.046868
	35.1728	0.326426	0.068058
	35.1603	0.310116	0.054857
	35.1478	0.333266	0.072274
	35.1353	0.308315	0.052292
	35.1228	0.332538	0.081644
	35.1103	0.321983	0.062265
	35.0978	0.330561	0.084158
	35.0853	0.316181	0.06777
	35.0728	0.327712	0.095956
	35.0603	0.349891	0.082505
	35.0478	0.366852	0.095567
	35.0353	0.3379	0.092513
	35.0228	0.353638	0.111149
	35.0103	0.318868	0.106252
	34.9979	0.338691	0.141976
	34.9854	0.318685	0.100032
	34.9729	0.331668	0.148625
	34.9604	0.314688	0.09295
	34.9479	0.330337	0.059436
	34.9354	0.312201	0.097834
	34.9229	0.333752	0.125115
	34.9104	0.30812	0.103377
	34.8979	0.323018	0.124997
	34.8854	0.296151	0.117716
	34.8729	0.294285	0.13705
	34.8604	0.302155	0.113743
	34.8479	0.294626	0.12868
	34.8355	0.277608	0.122885
	34.823	0.309738	0.137682
	34.8105	0.28947	0.122208
	34.798	0.290563	0.146702
	34.7855	0.288528	0.131234
	34.773	0.309769	0.148496
	34.7605	0.269395	0.13025
	34.748	0.250165	0.16758
	34.7355	0.307379	0.11316
	34.723	0.3346	0.122165
	34.7105	0.327888	0.128568
	34.698	0.34073	0.147531
	34.6855	0.31888	0.134984
	34.673	0.329595	0.167276
	34.6606	0.324581	0.133001
	34.6481	0.327915	0.143557
	34.6356	0.329541	0.134628
	34.6231	0.354997	0.152409
	34.6106	0.327915	0.118188
	34.5981	0.336234	0.132605
	34.5856	0.321304	0.117485
	34.5731	0.351956	0.144584
	34.5606	0.309615	0.11026
	34.5481	0.322926	0.101497
	34.5356	0.321405	0.10253
	34.5231	0.32619	0.122752
	34.5106	0.324772	0.104928
	34.4982	0.327756	0.10102
	34.4857	0.323699	0.092413
	34.4732	0.33955	0.105804
	34.4607	0.324018	0.101642
	34.4482	0.336311	0.119127
	34.4357	0.32094	0.094178
	34.4232	0.342257	0.114492
	34.4107	0.329892	0.080599
	34.3982	0.354542	0.083318
	34.3857	0.327287	0.055834
	34.3732	0.35088	0.063676
	34.3607	0.329348	0.051447
	34.3482	0.341179	0.020474
	34.3357	0.312433	0.052983
	34.3233	0.342426	0.090094
	34.3108	0.331949	0.040268
	34.2983	0.33732	0.040272
	34.2858	0.323829	0.027137
	34.2733	0.356907	0.051217
	34.2608	0.327719	0.018041
	34.2483	0.330348	0.03341
	34.2358	0.352886	0.010406
	34.2233	0.373253	0.021192
	34.2108	0.358531	-0.014049
	34.1983	0.376835	0.01578
	34.1858	0.37058	-0.02088
	34.1733	0.399421	-0.036893
	34.1608	0.384357	-0.016113
	34.1484	0.391911	-0.00593
	34.1359	0.366386	-0.018592
	34.1234	0.365726	-0.00522
	34.1109	0.376856	-0.028947
	34.0984	0.414519	-0.007776
	34.0859	0.381586	-0.041095
	34.0734	0.402751	-0.02982
	34.0609	0.396208	-0.035889
	34.0484	0.41015	-0.024358
	34.0359	0.392701	-0.038921
	34.0234	0.413351	-0.006756
	34.0109	0.401649	-0.047101
	33.9984	0.426853	-0.043117
	33.986	0.416325	-0.06385
	33.9735	0.439295	-0.060671
	33.961	0.419129	-0.074587
	33.9485	0.42958	-0.059086
	33.936	0.419255	-0.095193
	33.9235	0.455987	-0.117595
	33.911	0.42449	-0.159684
	33.8985	0.446895	-0.151484
	33.886	0.469026	-0.159189
	33.8735	0.494258	-0.141808
	33.861	0.47493	-0.155578
	33.8485	0.504252	-0.145574
	33.836	0.479491	-0.176238
	33.8235	0.503791	-0.166061
	33.8111	0.482061	-0.186676
	33.7986	0.509479	-0.172074
	33.7861	0.482432	-0.194306
	33.7736	0.508555	-0.181628
	33.7611	0.498978	-0.207898
	33.7486	0.531815	-0.182444
	33.7361	0.514234	-0.212507
	33.7236	0.509629	-0.200856
	33.7111	0.519362	-0.209093
	33.6986	0.544988	-0.183573
	33.6861	0.519468	-0.212598
	33.6736	0.544989	-0.195777
	33.6611	0.515641	-0.231909
	33.6487	0.52899	-0.216487
	33.6362	0.540389	-0.217145
	33.6237	0.589541	-0.191355
	33.6112	0.546306	-0.203157
	33.5987	0.571974	-0.183375
	33.5862	0.530293	-0.229058
	33.5737	0.551448	-0.275951
	33.5612	0.546672	-0.234178
	33.5487	0.586583	-0.216413
	33.5362	0.570159	-0.237445
	33.5237	0.592247	-0.226052
	33.5112	0.574119	-0.248508
	33.4987	0.597081	-0.21801
	33.4862	0.564952	-0.234854
	33.4738	0.574775	-0.195835
	33.4613	0.569651	-0.241914
	33.4488	0.592246	-0.228198
	33.4363	0.56826	-0.232967
	33.4238	0.5974	-0.21683
	33.4113	0.587869	-0.233374
	33.3988	0.609597	-0.193896
	33.3863	0.578827	-0.230036
	33.3738	0.595769	-0.21695
	33.3613	0.598761	-0.233709
	33.3488	0.614142	-0.212245
	33.3363	0.621442	-0.22143
	33.3238	0.635529	-0.174604
	33.3113	0.620806	-0.205563
	33.2989	0.646997	-0.193723
	33.2864	0.611035	-0.209384
	33.2739	0.624526	-0.174898
	33.2614	0.612442	-0.208196
	33.2489	0.633188	-0.1887
	33.2364	0.605817	-0.206767
	33.2239	0.607022	-0.19538
	33.2114	0.573625	-0.196768
	33.1989	0.602912	-0.181894
	33.1864	0.574551	-0.195152
	33.1739	0.596223	-0.174756
	33.1614	0.558616	-0.179012
	33.1489	0.581908	-0.160985
	33.1365	0.562337	-0.186471
	33.124	0.567501	-0.161403
	33.1115	0.555602	-0.173526
	33.099	0.569852	-0.143344
	33.0865	0.53747	-0.174888
	33.074	0.559644	-0.162545
	33.0615	0.54815	-0.165145
	33.049	0.547386	-0.139286
	33.0365	0.530319	-0.178288
	33.024	0.530964	-0.204504
	33.0115	0.521357	-0.167276
	32.999	0.531811	-0.126947
	32.9865	0.505154	-0.161035
	32.974	0.521047	-0.142306
	32.9616	0.485575	-0.154914
	32.9491	0.515951	-0.110885
	32.9366	0.495973	-0.148416
	32.9241	0.503281	-0.123561
	32.9116	0.485263	-0.136693
	32.8991	0.486751	-0.106388
	32.8866	0.452219	-0.125281
	32.8741	0.453083	-0.105088
	32.8616	0.409196	-0.115066
	32.8491	0.41157	-0.0875
	32.8366	0.393695	-0.095611
	32.8241	0.399777	-0.075019
	32.8116	0.371658	-0.07636
	32.7992	0.384594	-0.043528
	32.7867	0.359216	-0.067905
	32.7742	0.363905	-0.060073
	32.7617	0.316025	-0.060832
	32.7492	0.326219	-0.031271
	32.7367	0.321699	-0.027466
	32.7242	0.319955	-0.002739
	32.7117	0.294867	-0.020738
	32.6992	0.304746	0.005621
	32.6867	0.283757	-0.019589
	32.6742	0.304251	0.002032
	32.6617	0.260415	-0.002901
	32.6492	0.269034	0.015625
	32.6367	0.232978	0.010322
	32.6243	0.257351	0.037261
	32.6118	0.224363	0.02624
	32.5993	0.229567	0.057862
	32.5868	0.188624	0.053203
	32.5743	0.190493	0.087275
	32.5618	0.158483	0.067318
	32.5493	0.164082	0.090515
	32.5368	0.135312	0.082334
	32.5243	0.125387	0.117916
	32.5118	0.113807	0.08081
	32.4993	0.115347	0.038232
	32.4868	0.101445	0.045375
	32.4743	0.102275	0.099573
	32.4618	0.074008	0.068999
	32.4494	0.094817	0.092889
	32.4369	0.058823	0.082863
	32.4244	0.067816	0.114251
	32.4119	0.02266	0.082652
	32.3994	0.043755	0.114214
	32.3869	-0.013417	0.103004
	32.3744	-0.012653	0.125747
	32.3619	-0.039871	0.118168
	32.3494	-0.043583	0.143482
	32.3369	-0.061449	0.115899
	32.3244	-0.05159	0.12541
	32.3119	-0.090453	0.13311
	32.2994	-0.092945	0.164738
	32.287	-0.110771	0.145253
	32.2745	-0.088944	0.182051
	32.262	-0.136963	0.144493
	32.2495	-0.134346	0.134046
	32.237	-0.173156	0.128432
	32.2245	-0.167183	0.157348
	32.212	-0.214701	0.144376
	32.1995	-0.211192	0.18373
	32.187	-0.228081	0.157518
	32.1745	-0.227172	0.19408
	32.162	-0.271266	0.167767
	32.1495	-0.299625	0.177458
	32.137	-0.324476	0.185886
	32.1245	-0.299569	0.21423
	32.1121	-0.335013	0.189839
	32.0996	-0.325785	0.210845
	32.0871	-0.352145	0.196306
	32.0746	-0.342549	0.215375
	32.0621	-0.360252	0.213869
	32.0496	-0.354719	0.252475
	32.0371	-0.385142	0.227431
	32.0246	-0.390224	0.240943
	32.0121	-0.40738	0.236056
	31.9996	-0.410549	0.246425
	31.9871	-0.435442	0.250382
	31.9746	-0.446969	0.271289
	31.9621	-0.438401	0.250795
	31.9497	-0.411394	0.279854
	31.9372	-0.464354	0.262294
	31.9247	-0.457419	0.282653
	31.9122	-0.503698	0.257475
	31.8997	-0.484489	0.26571
	31.8872	-0.508638	0.266492
	31.8747	-0.481079	0.295618
	31.8622	-0.521008	0.288648
	31.8497	-0.529092	0.312375
	31.8372	-0.553225	0.283826
	31.8247	-0.543161	0.288716
	31.8122	-0.581693	0.281598
	31.7997	-0.580437	0.289981
	31.7872	-0.616043	0.288202
	31.7748	-0.607879	0.305399
	31.7623	-0.633628	0.289162
	31.7498	-0.620567	0.313024
	31.7373	-0.640055	0.291183
	31.7248	-0.613398	0.314353
	31.7123	-0.653717	0.291503
	31.6998	-0.64125	0.268567
	31.6873	-0.672272	0.263942
	31.6748	-0.65607	0.299553
	31.6623	-0.689315	0.265709
	31.6498	-0.682882	0.288155
	31.6373	-0.696583	0.263749
	31.6248	-0.683071	0.280928
	31.6123	-0.723973	0.258628
	31.5999	-0.733243	0.283215
	31.5874	-0.745564	0.246786
	31.5749	-0.718302	0.237028
	31.5624	-0.745088	0.237999
	31.5499	-0.736296	0.269983
	31.5374	-0.751273	0.238246
	31.5249	-0.73763	0.261223
	31.5124	-0.748125	0.245894
	31.4999	-0.709764	0.274591
	31.4874	-0.749981	0.252456
	31.4749	-0.734315	0.28312
	31.4624	-0.764048	0.245674
	31.4499	-0.763998	0.259562
	31.4375	-0.766028	0.24212
	31.425	-0.754311	0.26039
	31.4125	-0.762971	0.242683
	31.4	-0.740444	0.258314
	31.3875	-0.761962	0.234588
	31.375	-0.739497	0.264349
	31.3625	-0.763649	0.24248
	31.35	-0.740708	0.274258
	31.3375	-0.769346	0.238806
	31.325	-0.757535	0.247164
	31.3125	-0.759778	0.222382
	31.3	-0.718326	0.239815
	31.2875	-0.750331	0.208939
	31.275	-0.709178	0.196801
	31.2626	-0.751771	0.189988
	31.2501	-0.72638	0.231887
	31.2376	-0.755896	0.202756
	31.2251	-0.732	0.226659
	31.2126	-0.747457	0.192024
	31.2001	-0.71597	0.222912
	31.1876	-0.71781	0.191788
	31.1751	-0.689473	0.217336
	31.1626	-0.717805	0.193101
	31.1501	-0.70486	0.188426
	31.1376	-0.713852	0.184611
	31.1251	-0.684208	0.19517
	31.1126	-0.694634	0.188305
	31.1002	-0.661021	0.220744
	31.0877	-0.679562	0.179531
	31.0752	-0.6572	0.19646
	31.0627	-0.6749	0.174121
	31.0502	-0.66937	0.197256
	31.0377	-0.664451	0.182302
	31.0252	-0.624512	0.20999
	31.0127	-0.631342	0.178764
	31.0002	-0.602774	0.196775
	30.9877	-0.603582	0.171178
	30.9752	-0.575473	0.184321
	30.9627	-0.600836	0.142644
	30.9502	-0.566667	0.102619
	30.9377	-0.574546	0.139804
	30.9253	-0.555275	0.185483
	30.9128	-0.562165	0.152192
	30.9003	-0.510337	0.172464
	30.8878	-0.525219	0.140917
	30.8753	-0.49077	0.143917
	30.8628	-0.501134	0.149171
	30.8503	-0.441482	0.181721
	30.8378	-0.466591	0.165241
	30.8253	-0.42188	0.190488
	30.8128	-0.418976	0.180461
	30.8003	-0.383649	0.184727
	30.7878	-0.406148	0.162387
	30.7753	-0.345669	0.174063
	30.7628	-0.366125	0.146546
	30.7504	-0.33203	0.148016
	30.7379	-0.351241	0.117751
	30.7254	-0.311209	0.136426
	30.7129	-0.325617	0.11752
	30.7004	-0.301432	0.131913
	30.6879	-0.264042	0.121548
	30.6754	-0.203068	0.160764
	30.6629	-0.219218	0.125399
	30.6504	-0.183373	0.140934
	30.6379	-0.194277	0.130623
	30.6254	-0.153893	0.138679
	30.6129	-0.177686	0.139286
	30.6004	-0.142342	0.155952
	30.588	-0.144143	0.138797
	30.5755	-0.129774	0.155053
	30.563	-0.125641	0.153177
	30.5505	-0.092607	0.164554
	30.538	-0.092426	0.155095
	30.5255	-0.078103	0.13366
	30.513	-0.104972	0.131539
	30.5005	-0.082128	0.162808
	30.488	-0.081966	0.13162
	30.4755	-0.057956	0.161276
	30.463	-0.079851	0.138252
	30.4505	-0.054153	0.153813
	30.438	-0.051148	0.146414
	30.4255	-0.015513	0.167352
	30.4131	-0.018118	0.155897
	30.4006	0.020612	0.187193
	30.3881	0.020949	0.170514
	30.3756	0.056524	0.181312
	30.3631	0.05754	0.170383
	30.3506	0.090841	0.206632
	30.3381	0.062415	0.182569
	30.3256	0.079397	0.202155
	30.3131	0.078964	0.165945
	30.3006	0.104635	0.157382
	30.2881	0.10562	0.146649
	30.2756	0.116131	0.176627
	30.2631	0.116588	0.159702
	30.2507	0.154455	0.181584
	30.2382	0.135553	0.168726
	30.2257	0.15656	0.188077
	30.2132	0.145608	0.175963
	30.2007	0.181967	0.181187
	30.1882	0.143333	0.173056
	30.1757	0.168493	0.154566
	30.1632	0.170351	0.168831
	30.1507	0.188564	0.196728
	30.1382	0.170201	0.17247
	30.1257	0.20177	0.193904
	30.1132	0.187379	0.171964
	30.1007	0.223697	0.168136
	30.0882	0.208297	0.170523
	30.0758	0.233725	0.190753
	30.0633	0.193095	0.160306
	30.0508	0.230696	0.174561
	30.0383	0.211701	0.175187
	30.0258	0.237697	0.21584
	30.0133	0.227438	0.182132
	30.0008	0.241417	0.19216
	29.9883	0.2202	0.172887
	29.9758	0.235037	0.194905
	29.9633	0.239578	0.18996
	29.9508	0.289506	0.209203
	29.9383	0.28484	0.193138
	29.9258	0.315852	0.170311
	29.9133	0.311946	0.177018
	29.9009	0.323152	0.188512
	29.8884	0.314354	0.18458
	29.8759	0.33615	0.205966
	29.8634	0.326893	0.182015
	29.8509	0.369858	0.196852
	29.8384	0.346332	0.163008
	29.8259	0.372128	0.14777
	29.8134	0.367787	0.14178
	29.8009	0.383079	0.165714
	29.7884	0.366059	0.147237
	29.7759	0.371558	0.168363
	29.7634	0.386448	0.153466
	29.7509	0.384528	0.171705
	29.7385	0.39567	0.155856
	29.726	0.422575	0.181192
	29.7135	0.409893	0.162788
	29.701	0.445962	0.18038
	29.6885	0.41924	0.171962
	29.676	0.455346	0.182907
	29.6635	0.444889	0.150903
	29.651	0.461577	0.11843
	29.6385	0.459645	0.13497
	29.626	0.516559	0.140111
	29.6135	0.491839	0.128492
	29.601	0.498693	0.131724
	29.5885	0.500777	0.119454
	29.576	0.519925	0.13171
	29.5636	0.503047	0.110692
	29.5511	0.522	0.142178
	29.5386	0.51812	0.116188
	29.5261	0.525345	0.130214
	29.5136	0.524672	0.101152
	29.5011	0.56063	0.087556
	29.4886	0.54738	0.077442
	29.4761	0.552787	0.049737
	29.4636	0.561779	0.047689
	29.4511	0.577096	0.025619
	29.4386	0.575187	0.048698
	29.4261	0.602431	0.071521
	29.4136	0.585503	0.047763
	29.4012	0.598619	0.041955
	29.3887	0.586442	0.028305
	29.3762	0.615209	0.042622
	29.3637	0.617419	0.022566
	29.3512	0.646907	0.038749
	29.3387	0.640408	0.01076
	29.3262	0.679063	0.030721
	29.3137	0.655442	-0.008055
	29.3012	0.693355	0.011363
	29.2887	0.690306	-0.01978
	29.2762	0.726955	-0.021891
	29.2637	0.694789	-0.043953
	29.2512	0.715251	-0.023133
	29.2387	0.700575	-0.039739
	29.2263	0.722574	-0.048547
	29.2138	0.703932	-0.060701
	29.2013	0.701726	-0.047289
	29.1888	0.711384	-0.081648
	29.1763	0.749674	-0.070462
	29.1638	0.725086	-0.104898
	29.1513	0.752089	-0.135399
	29.1388	0.763845	-0.146996
	29.1263	0.792098	-0.132097
	29.1138	0.782025	-0.152802
	29.1013	0.814737	-0.116009
	29.0888	0.797946	-0.148438
	29.0763	0.82194	-0.160205
	29.0638	0.804238	-0.170006
	29.0514	0.839491	-0.157752
	29.0389	0.817765	-0.17944
	29.0264	0.83972	-0.151014
	29.0139	0.826054	-0.182075
	29.0014	0.88657	-0.167367
	28.9889	0.847996	-0.212138
	28.9764	0.863038	-0.203725
	28.9639	0.863137	-0.235523
	28.9514	0.884241	-0.220711
	28.9389	0.872713	-0.247455
	28.9264	0.896878	-0.23908
	28.9139	0.872093	-0.264159
	28.9014	0.903208	-0.235082
	28.889	0.904732	-0.263641
	28.8765	0.945517	-0.23583
	28.864	0.916709	-0.274859
	28.8515	0.953748	-0.256777
	28.839	0.939008	-0.299122
	28.8265	0.959064	-0.27892
	28.814	0.93908	-0.320853
	28.8015	0.939282	-0.385281
	28.789	0.923174	-0.390454
	28.7765	0.956651	-0.359508
	28.764	0.953777	-0.378417
	28.7515	0.977515	-0.353322
	28.739	0.983619	-0.387386
	28.7265	1.00632	-0.36689
	28.7141	0.986231	-0.386253
	28.7016	1.01937	-0.383517
	28.6891	1.01356	-0.403387
	28.6766	1.03318	-0.384511
	28.6641	1.00061	-0.417964
	28.6516	1.03934	-0.410249
	28.6391	1.01148	-0.433141
	28.6266	1.04017	-0.422459
	28.6141	1.0307	-0.442105
	28.6016	1.06541	-0.444374
	28.5891	1.03303	-0.470222
	28.5766	1.05155	-0.457608
	28.5641	1.02703	-0.463545
	28.5517	1.02083	-0.463814
	28.5392	0.997909	-0.485682
	28.5267	1.03861	-0.471301
	28.5142	1.0005	-0.495004
	28.5017	1.0246	-0.49066
	28.4892	1.00838	-0.520621
	28.4767	1.03892	-0.543084
	28.4642	1.02335	-0.563302
	28.4517	1.03206	-0.538496
	28.4392	1.01652	-0.578953
	28.4267	1.00096	-0.555416
	28.4142	0.996662	-0.574105
	28.4017	1.02998	-0.570805
	28.3892	0.991866	-0.577195
	28.3768	0.997246	-0.543257
	28.3643	0.947835	-0.569626
	28.3518	0.94991	-0.569164
	28.3393	0.917586	-0.580615
	28.3268	0.898286	-0.568143
	28.3143	0.860554	-0.571889
	28.3018	0.879923	-0.569117
	28.2893	0.851114	-0.591614
	28.2768	0.850936	-0.577688
	28.2643	0.83533	-0.592422
	28.2518	0.831281	-0.578453
	28.2393	0.787128	-0.594804
	28.2268	0.791826	-0.581874
	28.2143	0.770603	-0.595776
	28.2019	0.824166	-0.59031
	28.1894	0.774766	-0.59545
	28.1769	0.74524	-0.622092
	28.1644	0.74143	-0.636742
	28.1519	0.746155	-0.611793
	28.1394	0.697694	-0.617702
	28.1269	0.681965	-0.588583
	28.1144	0.668086	-0.609356
	28.1019	0.706392	-0.623739
	28.0894	0.644023	-0.622499
	28.0769	0.663101	-0.597085
	28.0644	0.639606	-0.599254
	28.0519	0.656442	-0.580852
	28.0395	0.613117	-0.604086
	28.027	0.594476	-0.603419
	28.0145	0.573149	-0.599604
	28.002	0.610623	-0.562429
	27.9895	0.558674	-0.569808
	27.977	0.545067	-0.541623
	27.9645	0.518869	-0.556188
	27.952	0.545757	-0.524642
	27.9395	0.48419	-0.537777
	27.927	0.510075	-0.508644
	27.9145	0.48642	-0.535321
	27.902	0.487384	-0.537436
	27.8895	0.462925	-0.545335
	27.877	0.471195	-0.502213
	27.8646	0.428791	-0.509779
	27.8521	0.421947	-0.472025
	27.8396	0.382547	-0.487153
	27.8271	0.419059	-0.464887
	27.8146	0.373784	-0.471747
	27.8021	0.387373	-0.441356
	27.7896	0.345411	-0.455429
	27.7771	0.340789	-0.432014
	27.7646	0.322734	-0.437327
	27.7521	0.356772	-0.42067
	27.7396	0.313333	-0.422572
	27.7271	0.30838	-0.39291
	27.7146	0.270172	-0.395682
	27.7022	0.265871	-0.38337
	27.6897	0.227954	-0.381097
	27.6772	0.221576	-0.367969
	27.6647	0.186787	-0.366994
	27.6522	0.214419	-0.318838
	27.6397	0.179369	-0.345931
	27.6272	0.192019	-0.361816
	27.6147	0.171015	-0.355578
	27.6022	0.150849	-0.313238
	27.5897	0.127248	-0.325555
	27.5772	0.114112	-0.291414
	27.5647	0.107287	-0.299568
	27.5522	0.145356	-0.287188
	27.5397	0.098348	-0.299657
	27.5273	0.105262	-0.280689
	27.5148	0.052546	-0.272566
	27.5023	0.086654	-0.251191
	27.4898	0.02445	-0.263495
	27.4773	0.024656	-0.219805
	27.4648	0.024368	-0.231536
	27.4523	0.017821	-0.233632
	27.4398	-0.021984	-0.230591
	27.4273	-0.007288	-0.183764
	27.4148	-0.025707	-0.191814
	27.4023	-0.032428	-0.160744
	27.3898	-0.048429	-0.173989
	27.3773	-0.041476	-0.169313
	27.3648	-0.074562	-0.15796
	27.3524	-0.083578	-0.103911
	27.3399	-0.096736	-0.117831
	27.3274	-0.084591	-0.131611
	27.3149	-0.099401	-0.130738
	27.3024	-0.096456	-0.102269
	27.2899	-0.105354	-0.098073
	27.2774	-0.087104	-0.077671
	27.2649	-0.106096	-0.075427
	27.2524	-0.105513	-0.040592
	27.2399	-0.136674	-0.060962
	27.2274	-0.136557	-0.023877
	27.2149	-0.164843	-0.044929
	27.2024	-0.140136	-0.128259
	27.19	-0.182062	-0.108067
	27.1775	-0.19823	-0.043232
	27.165	-0.230783	-0.057662
	27.1525	-0.228919	-0.073209
	27.14	-0.249858	-0.066174
	27.1275	-0.261393	-0.018641
	27.115	-0.272065	-0.011692
	27.1025	-0.26861	-0.062828
	27.09	-0.300406	-0.052948
	27.0775	-0.293315	0.010105
	27.065	-0.314482	-0.000959
	27.0525	-0.272123	0.02079
	27.04	-0.270907	0.02014
	27.0275	-0.259465	0.054935
	27.0151	-0.278814	0.041472
	27.0026	-0.26081	0.046249
	26.9901	-0.283818	0.045036
	26.9776	-0.278455	0.071949
	26.9651	-0.300929	0.071973
	26.9526	-0.283619	0.086374
	26.9401	-0.31491	0.081087
	26.9276	-0.298286	0.105295
	26.9151	-0.306914	0.095641
	26.9026	-0.290095	0.081661
	26.8901	-0.288608	0.08817
	26.8776	-0.263329	0.12587
	26.8651	-0.288625	0.112358
	26.8527	-0.277215	0.142231
	26.8402	-0.300941	0.128503
	26.8277	-0.280028	0.157525
	26.8152	-0.309488	0.154584
	26.8027	-0.275803	0.157644
	26.7902	-0.289076	0.147943
	26.7777	-0.279231	0.199973
	26.7652	-0.298413	0.183996
	26.7527	-0.296868	0.190969
	26.7402	-0.321457	0.193819
	26.7277	-0.304044	0.201102
	26.7152	-0.320431	0.200753
	26.7027	-0.28393	0.240297
	26.6902	-0.305076	0.218372
	26.6778	-0.296432	0.247572
	26.6653	-0.317084	0.232588
	26.6528	-0.290799	0.263954
	26.6403	-0.302263	0.254823
	26.6278	-0.281511	0.251397
	26.6153	-0.293116	0.265185
	26.6028	-0.264095	0.286303
	26.5903	-0.268982	0.283016
	26.5778	-0.233823	0.300254
	26.5653	-0.2296	0.295897
	26.5528	-0.208842	0.31841
	26.5403	-0.230725	0.31334
	26.5278	-0.190447	0.322739
	26.5153	-0.217075	0.321413
	26.5029	-0.228705	0.350971
	26.4904	-0.232729	0.341672
	26.4779	-0.20349	0.36067
	26.4654	-0.196802	0.331912
	26.4529	-0.163448	0.323609
	26.4404	-0.224645	0.320347
	26.4279	-0.228776	0.376075
	26.4154	-0.229629	0.353676
	26.4029	-0.199181	0.352033
	26.3904	-0.208026	0.356426
	26.3779	-0.186406	0.333371
	26.3654	-0.182626	0.348305
	26.3529	-0.157963	0.402561
	26.3405	-0.163007	0.376585
	26.328	-0.125171	0.389395
	26.3155	-0.128442	0.386462
	26.303	-0.117222	0.406152
	26.2905	-0.136015	0.407734
	26.278	-0.093166	0.414508
	26.2655	-0.106247	0.399605
	26.253	-0.083599	0.41751
	26.2405	-0.098227	0.40841
	26.228	-0.079713	0.430614
	26.2155	-0.075159	0.426912
	26.203	-0.026736	0.453984
	26.1905	-0.028896	0.434562
	26.178	-0.012799	0.442799
	26.1656	-0.030008	0.44309
	26.1531	-0.003853	0.417563
	26.1406	-0.013356	0.426105
	26.1281	0.016122	0.452781
	26.1156	0.011909	0.458474
	26.1031	0.066897	0.481988
	26.0906	0.070731	0.465215
	26.0781	0.106505	0.48488
	26.0656	0.087173	0.469257
	26.0531	0.067308	0.493025
	26.0406	0.043166	0.479417
	26.0281	0.053684	0.495204
	26.0156	0.017932	0.478185
	26.0032	0.007503	0.492765
	25.9907	-0.001057	0.4868
	25.9782	0.003187	0.518366
	25.9657	-0.004041	0.520266
	25.9532	0.031091	0.525465
	25.9407	0.023776	0.527291
	25.9282	0.030899	0.5517
	25.9157	-0.004888	0.535376
	25.9032	0.024594	0.536864
	25.8907	0.026227	0.535525
	25.8782	0.051163	0.52042
	25.8657	0.033272	0.525797
	25.8532	-0.004528	0.569834
	25.8407	-0.013008	0.563256
	25.8283	-0.028029	0.591765
	25.8158	-0.07057	0.576341
	25.8033	-0.086929	0.523673
	25.7908	-0.11482	0.517947
	25.7783	-0.076264	0.574417
	25.7658	-0.106525	0.565968
	25.7533	-0.066535	0.576007
	25.7408	-0.055397	0.570164
	25.7283	-0.035293	0.588205
	25.7158	-0.064863	0.576408
	25.7033	-0.054861	0.598657
	25.6908	-0.065513	0.590993
	25.6783	-0.030528	0.631417
	25.6658	-0.056681	0.609206
	25.6534	-0.037428	0.629056
	25.6409	-0.0553	0.62356
	25.6284	-0.052525	0.626205
	25.6159	-0.078479	0.603907
	25.6034	-0.083328	0.616184
	25.5909	-0.108005	0.619399
	25.5784	-0.127866	0.639372
	25.5659	-0.172765	0.629309
	25.5534	-0.225565	0.658401
	25.5409	-0.256056	0.641044
	25.5284	-0.235597	0.609153
	25.5159	-0.244306	0.603746
	25.5034	-0.244212	0.655152
	25.491	-0.281787	0.627688
	25.4785	-0.299898	0.640417
	25.466	-0.340932	0.621653
	25.4535	-0.334922	0.638816
	25.441	-0.359142	0.635983
	25.4285	-0.404635	0.642881
	25.416	-0.427136	0.640935
	25.4035	-0.425271	0.554936
	25.391	-0.437105	0.574601
	25.3785	-0.456203	0.629982
	25.366	-0.467112	0.592653
	25.3535	-0.45793	0.605027
	25.341	-0.491128	0.593216
	25.3285	-0.482171	0.586073
	25.3161	-0.490238	0.59387
	25.3036	-0.48139	0.631702
	25.2911	-0.50374	0.608872
	25.2786	-0.517757	0.626053
	25.2661	-0.539026	0.61181
	25.2536	-0.54993	0.633555
	25.2411	-0.57898	0.622364
	25.2286	-0.580296	0.599814
	25.2161	-0.597858	0.595753
	25.2036	-0.592046	0.618565
	25.1911	-0.631833	0.606162
	25.1786	-0.644957	0.578424
	25.1661	-0.659837	0.574451
	25.1537	-0.64663	0.62402
	25.1412	-0.672882	0.601085
	25.1287	-0.67664	0.605018
	25.1162	-0.732146	0.594882
	25.1037	-0.726088	0.620016
	25.0912	-0.753272	0.612258
	25.0787	-0.742892	0.612342
	25.0662	-0.784669	0.607232
	25.0537	-0.766407	0.619134
	25.0412	-0.793822	0.596195
	25.0287	-0.791848	0.594898
	25.0162	-0.811031	0.590248
	25.0037	-0.813387	0.618758
	24.9912	-0.856811	0.604396
	24.9788	-0.862611	0.60737
	24.9663	-0.877905	0.581085
	24.9538	-0.88792	0.58317
	24.9413	-0.901373	0.580892
	24.9288	-0.887935	0.568328
	24.9163	-0.90285	0.565214
	24.9038	-0.892884	0.571343
	24.8913	-0.892245	0.550073
	24.8788	-0.894905	0.541402
	24.8663	-0.904054	0.531672
	24.8538	-0.888669	0.539842
	24.8413	-0.901027	0.527594
	24.8288	-0.908957	0.523673
	24.8163	-0.910496	0.511089
	24.8039	-0.890664	0.539017
	24.7914	-0.90123	0.513873
	24.7789	-0.872119	0.437192
	24.7664	-0.887047	0.412647
	24.7539	-0.870329	0.450862
	24.7414	-0.870809	0.408519
	24.7289	-0.858741	0.419029
	24.7164	-0.87033	0.387925
	24.7039	-0.839302	0.404389
	24.6914	-0.846246	0.380071
	24.6789	-0.842261	0.394728
	24.6664	-0.835085	0.382847
	24.6539	-0.802402	0.392772
	24.6415	-0.83489	0.36875
	24.629	-0.813697	0.369855
	24.6165	-0.812076	0.344439
	24.604	-0.831873	0.340747
	24.5915	-0.834457	0.334424
	24.579	-0.78116	0.284262
	24.5665	-0.800737	0.275614
	24.554	-0.76743	0.302603
	24.5415	-0.764248	0.284748
	24.529	-0.722087	0.249973
	24.5165	-0.731023	0.229305
	24.504	-0.706427	0.234033
	24.4915	-0.707319	0.222924
	24.479	-0.640579	0.24053
	24.4666	-0.665837	0.21068
	24.4541	-0.650792	0.210187
	24.4416	-0.651076	0.195495
	24.4291	-0.629934	0.206231
	24.4166	-0.602755	0.18378
	24.4041	-0.581589	0.178359
	24.3916	-0.556605	0.161707
	24.3791	-0.52692	0.16123
	24.3666	-0.522367	0.138111
	24.3541	-0.507679	0.142222
	24.3416	-0.486402	0.120386
	24.3291	-0.426811	0.1307
	24.3166	-0.408676	0.109821
	24.3042	-0.379712	0.084418
	24.2917	-0.365409	0.07043
	24.2792	-0.292735	0.062776
	24.2667	-0.285489	0.048643
	24.2542	-0.275261	0.033393
	24.2417	-0.245041	-0.002648
	24.2292	-0.205297	0.000692
	24.2167	-0.184437	-0.02165
	24.2042	-0.141023	-0.025483
	24.1917	-0.132246	-0.046322
	24.1792	-0.090892	-0.055175
	24.1667	-0.066182	-0.082246
	24.1542	-0.016963	-0.089591
	24.1417	-0.000859	-0.110467
	24.1293	0.036479	-0.079005
	24.1168	0.056583	-0.109855
	24.1043	0.095186	-0.156854
	24.0918	0.090244	-0.161221
	24.0793	0.138555	-0.140964
	24.0668	0.166608	-0.161202
	24.0543	0.237298	-0.158108
	24.0418	0.255777	-0.184817
	24.0293	0.301579	-0.213422
	24.0168	0.318361	-0.224235
	24.0043	0.373451	-0.227157
	23.9918	0.416567	-0.246979
	23.9793	0.454264	-0.25258
	23.9668	0.481652	-0.2748
	23.9544	0.522649	-0.278964
	23.9419	0.552777	-0.311663
	23.9294	0.618504	-0.324056
	23.9169	0.640814	-0.356899
	23.9044	0.648543	-0.396742
	23.8919	0.699764	-0.412964
	23.8794	0.763081	-0.377724
	23.8669	0.795093	-0.404671
	23.8544	0.85609	-0.427725
	23.8419	0.86798	-0.440661
	23.8294	0.912458	-0.540866
	23.8169	0.92325	-0.564705
	23.8044	0.935059	-0.534485
	23.792	0.954425	-0.55877
	23.7795	1.01906	-0.586883
	23.767	1.06496	-0.613774
	23.7545	1.09592	-0.592654
	23.742	1.09649	-0.60523
	23.7295	1.10741	-0.622338
	23.717	1.13819	-0.643807
	23.7045	1.19109	-0.668338
	23.692	1.22024	-0.688813
	23.6795	1.25038	-0.695847
	23.667	1.25414	-0.713942
	23.6545	1.27737	-0.732779
	23.642	1.28704	-0.750373
	23.6295	1.31111	-0.796579
	23.6171	1.32379	-0.820684
	23.6046	1.35194	-0.794971
	23.5921	1.37035	-0.817793
	23.5796	1.38561	-0.834427
	23.5671	1.36122	-0.844771
	23.5546	1.377	-0.843117
	23.5421	1.39602	-0.865128
	23.5296	1.44028	-0.883135
	23.5171	1.47478	-0.903221
	23.5046	1.52029	-0.887247
	23.4921	1.51654	-0.914811
	23.4796	1.53698	-0.90938
	23.4671	1.51634	-0.927694
	23.4547	1.53988	-0.989985
	23.4422	1.57692	-1.01191
	23.4297	1.61875	-0.958798
	23.4172	1.62172	-0.983569
	23.4047	1.65405	-0.991953
	23.3922	1.64039	-1.0044
	23.3797	1.63901	-1.03336
	23.3672	1.62875	-1.03635
	23.3547	1.63718	-1.0293
	23.3422	1.63954	-1.03675
	23.3297	1.67046	-1.0597
	23.3172	1.63053	-1.07273
	23.3047	1.63678	-1.11478
	23.2922	1.6325	-1.12633
	23.2798	1.63179	-1.07046
	23.2673	1.62215	-1.09017
	23.2548	1.63664	-1.13721
	23.2423	1.61904	-1.15517
	23.2298	1.60958	-1.12738
	23.2173	1.60042	-1.13685
	23.2048	1.59962	-1.15676
	23.1923	1.5711	-1.15406
	23.1798	1.56688	-1.14157
	23.1673	1.55086	-1.16109
	23.1548	1.53051	-1.13717
	23.1423	1.53926	-1.14508
	23.1298	1.51869	-1.15047
	23.1173	1.49399	-1.15362
	23.1049	1.51384	-1.14173
	23.0924	1.50038	-1.14943
	23.0799	1.51174	-1.14752
	23.0674	1.47258	-1.14952
	23.0549	1.46207	-1.15995
	23.0424	1.43306	-1.15619
	23.0299	1.43182	-1.12769
	23.0174	1.3948	-1.12915
	23.0049	1.3495	-1.13363
	22.9924	1.32683	-1.14102
	22.9799	1.30379	-1.15213
	22.9674	1.29714	-1.16285
	22.9549	1.28141	-1.14345
	22.9425	1.23552	-1.13549
	22.93	1.19691	-1.17979
	22.9175	1.14784	-1.20364
	22.905	1.10186	-1.194
	22.8925	1.03843	-1.2172
	22.88	1.01656	-1.17389
	22.8675	0.966082	-1.18324
	22.855	0.949103	-1.16543
	22.8425	0.898601	-1.15574
	22.83	0.862718	-1.14442
	22.8175	0.839486	-1.13948
	22.805	0.815584	-1.12535
	22.7925	0.782166	-1.10612
	22.78	0.745028	-1.08201
	22.7676	0.71772	-1.09131
	22.7551	0.666485	-1.0672
	22.7426	0.612702	-1.06481
	22.7301	0.60167	-1.04882
	22.7176	0.561791	-1.03758
	22.7051	0.549235	-1.03218
	22.6926	0.515227	-1.01096
	22.6801	0.486478	-0.997685
	22.6676	0.43753	-0.980297
	22.6551	0.415647	-0.930964
	22.6426	0.368691	-0.933485
	22.6301	0.320669	-0.944351
	22.6176	0.281521	-0.922804
	22.6052	0.271695	-0.972252
	22.5927	0.226343	-0.96702
	22.5802	0.193791	-0.863444
	22.5677	0.149889	-0.867928
	22.5552	0.106228	-0.879016
	22.5427	0.070262	-0.854718
	22.5302	0.082379	-0.839086
	22.5177	0.0542	-0.820462
	22.5052	0.008199	-0.768023
	22.4927	-0.02235	-0.774513
	22.4802	-0.041468	-0.780993
	22.4677	-0.08311	-0.756938
	22.4552	-0.099243	-0.729478
	22.4427	-0.131246	-0.710356
	22.4303	-0.124606	-0.693768
	22.4178	-0.144347	-0.674404
	22.4053	-0.121681	-0.642246
	22.3928	-0.124193	-0.62741
	22.3803	-0.113764	-0.597946
	22.3678	-0.143071	-0.598416
	22.3553	-0.162659	-0.55336
	22.3428	-0.185696	-0.540032
	22.3303	-0.205908	-0.591005
	22.3178	-0.201016	-0.586596
	22.3053	-0.236253	-0.525601
	22.2928	-0.262637	-0.505837
	22.2803	-0.24496	-0.488861
	22.2678	-0.260685	-0.458389
	22.2554	-0.276657	-0.441706
	22.2429	-0.311209	-0.411735
	22.2304	-0.321318	-0.392606
	22.2179	-0.31543	-0.369013
	22.2054	-0.282398	-0.356118
	22.1929	-0.291857	-0.342049
	22.1804	-0.27969	-0.317845
	22.1679	-0.288079	-0.297216
	22.1554	-0.286808	-0.279102
	22.1429	-0.320452	-0.254617
	22.1304	-0.311222	-0.221965
	22.1179	-0.310569	-0.200567
	22.1054	-0.335697	-0.201976
	22.093	-0.352748	-0.188749
	22.0805	-0.355052	-0.211933
	22.068	-0.370318	-0.208352
	22.0555	-0.353716	-0.141406
	22.043	-0.361492	-0.129476
	22.0305	-0.334568	-0.098781
	22.018	-0.363598	-0.074495
	22.0055	-0.364331	-0.113777
	21.993	-0.353816	-0.089674
	21.9805	-0.333586	-0.04625
	21.968	-0.341598	-0.021385
	21.9555	-0.30821	0.002935
	21.943	-0.329299	0.01845
	21.9305	-0.320616	0.035532
	21.9181	-0.321147	0.051885
	21.9056	-0.346226	0.062087
	21.8931	-0.341791	0.081554
	21.8806	-0.330575	0.133492
	21.8681	-0.324898	0.140848
	21.8556	-0.314713	0.172851
	21.8431	-0.319463	0.186935
	21.8306	-0.32223	0.188706
	21.8181	-0.319037	0.21738
	21.8056	-0.289349	0.243536
	21.7931	-0.291054	0.266971
	21.7806	-0.277911	0.30067
	21.7681	-0.296935	0.308763
	21.7557	-0.277745	0.251494
	21.7432	-0.267818	0.231221
	21.7307	-0.22436	0.299665
	21.7182	-0.237242	0.320741
	21.7057	-0.206699	0.308406
	21.6932	-0.188993	0.312837
	21.6807	-0.161548	0.35067
	21.6682	-0.164292	0.376963
	21.6557	-0.12723	0.430127
	21.6432	-0.098231	0.441617
	21.6307	-0.118239	0.454335
	21.6182	-0.110357	0.487045
	21.6057	-0.084643	0.522774
	21.5932	-0.0754	0.536725
	21.5808	-0.0184	0.537286
	21.5683	-0.00947	0.543312
	21.5558	0.020317	0.574552
	21.5433	0.040202	0.596083
	21.5308	0.076841	0.582275
	21.5183	0.090344	0.580281
	21.5058	0.120406	0.615864
	21.4933	0.123665	0.626778
	21.4808	0.121297	0.636335
	21.4683	0.15407	0.652896
	21.4558	0.201126	0.65637
	21.4433	0.220854	0.670318
	21.4308	0.235991	0.705635
	21.4183	0.2509	0.711254
	21.4059	0.281872	0.719017
	21.3934	0.295879	0.728995
	21.3809	0.355753	0.754148
	21.3684	0.375324	0.770015
	21.3559	0.428073	0.788154
	21.3434	0.461541	0.79306
	21.3309	0.483107	0.78763
	21.3184	0.511998	0.809953
	21.3059	0.565327	0.824413
	21.2934	0.596504	0.843462
	21.2809	0.634422	0.813735
	21.2684	0.648262	0.82627
	21.2559	0.66755	0.866813
	21.2435	0.681365	0.886506
	21.231	0.737545	0.910739
	21.2185	0.773752	0.933646
	21.206	0.786255	0.915925
	21.1935	0.79642	0.922719
	21.181	0.812527	0.947877
	21.1685	0.830825	0.961104
	21.156	0.870677	0.915209
	21.1435	0.883933	0.905274
	21.131	0.909206	0.941114
	21.1185	0.907552	0.944327
	21.106	0.963838	0.954164
	21.0935	0.985789	0.968957
	21.081	0.982377	0.961376
	21.0686	0.968438	0.973365
	21.0561	0.990747	0.999956
	21.0436	1.01886	1.00221
	21.0311	1.03878	0.992616
	21.0186	1.06847	0.998087
	21.0061	1.06298	0.995202
	20.9936	1.04497	1.00481
	20.9811	1.05573	1.00003
	20.9686	1.03497	0.997344
	20.9561	1.06539	1.01208
	20.9436	1.10601	1.00602
	20.9311	1.13396	1.02852
	20.9186	1.09747	1.02989
	20.9062	1.06914	1.04261
	20.8937	1.03711	1.05391
	20.8812	1.00355	1.0423
	20.8687	0.995683	1.05927
	20.8562	1.01721	1.05838
	20.8437	1.02333	1.05355
	20.8312	1.06184	1.03701
	20.8187	1.06411	1.04158
	20.8062	1.07277	1.03821
	20.7937	1.07286	1.04527
	20.7812	1.04325	1.02821
	20.7687	0.985179	1.03282
	20.7562	0.937267	1.03734
	20.7437	0.890983	1.03624
	20.7313	0.867391	0.97886
	20.7188	0.869841	0.96804
	20.7063	0.848297	1.01274
	20.6938	0.781812	1.00176
	20.6813	0.745866	0.99478
	20.6688	0.736642	1.00203
	20.6563	0.711147	1.00884
	20.6438	0.731202	1.01733
	20.6313	0.741504	0.97096
	20.6188	0.758627	0.964161
	20.6063	0.760665	1.01003
	20.5938	0.710403	1.00182
	20.5813	0.655751	0.990184
	20.5688	0.593409	0.9902
	20.5564	0.564194	1.00257
	20.5439	0.566414	1.00039
	20.5314	0.53934	1.01359
	20.5189	0.459768	1.00217
	20.5064	0.415635	0.99542
	20.4939	0.333696	0.984701
	20.4814	0.271864	0.995169
	20.4689	0.208154	1.00308
	20.4564	0.127096	1.0044
	20.4439	0.079138	0.999893
	20.4314	0.040544	1.00127
	20.4189	0.040292	1.00276
	20.4064	-0.008333	0.97868
	20.394	-0.102	0.983819
	20.3815	-0.175055	0.979598
	20.369	-0.202426	0.971717
	20.3565	-0.262292	0.968263
	20.344	-0.294351	0.960449
	20.3315	-0.343615	0.949088
	20.319	-0.387957	0.956375
	20.3065	-0.4423	0.964999
	20.294	-0.521616	0.961368
	20.2815	-0.605245	0.947449
	20.269	-0.659098	0.9467
	20.2565	-0.73339	0.94652
	20.244	-0.783297	0.944088
	20.2315	-0.831327	0.939537
	20.2191	-0.874629	0.935392
	20.2066	-0.897063	0.928236
	20.1941	-0.9519	0.919122
	20.1816	-0.974961	0.920903
	20.1691	-1.01473	0.91463
	20.1566	-1.04223	0.925975
	20.1441	-1.08105	0.944371
	20.1316	-1.12841	0.904338
	20.1191	-1.13632	0.881607
	20.1066	-1.15996	0.92922
	20.0941	-1.19134	0.912918
	20.0816	-1.23945	0.921551
	20.0691	-1.30309	0.927496
	20.0567	-1.34856	0.904661
	20.0442	-1.40327	0.911143
	20.0317	-1.46164	0.9073
	20.0192	-1.50501	0.923011
	20.0067	-1.54403	0.931727
	19.9942	-1.6126	0.940145
	19.9817	-1.63061	0.922975
	19.9692	-1.68022	0.924414
	19.9567	-1.72467	0.909538
	19.9442	-1.76562	0.911992
	19.9317	-1.8051	0.902279
	19.9192	-1.85125	0.912433
	19.9067	-1.88967	0.889103
	19.8942	-1.92191	0.897734
	19.8818	-1.9675	0.922465
	19.8693	-1.99494	0.91683
	19.8568	-2.03268	0.910514
	19.8443	-2.06143	0.89007
	19.8318	-2.0892	0.87734
	19.8193	-2.11396	0.86702
	19.8068	-2.13751	0.871624
	19.7943	-2.15345	0.870758
	19.7818	-2.19338	0.862531
	19.7693	-2.19761	0.873708
	19.7568	-2.21699	0.806178
	19.7443	-2.23893	0.76232
	19.7318	-2.27243	0.810095
	19.7193	-2.30217	0.805442
	19.7069	-2.3469	0.791972
	19.6944	-2.35911	0.794925
	19.6819	-2.37329	0.774666
	19.6694	-2.40484	0.768102
	19.6569	-2.40558	0.751333
	19.6444	-2.40366	0.74302
	19.6319	-2.39548	0.741212
	19.6194	-2.39565	0.737638
	19.6069	-2.39641	0.710395
	19.5944	-2.39843	0.711132
	19.5819	-2.37403	0.648922
	19.5694	-2.35251	0.626144
	19.5569	-2.36059	0.655039
	19.5445	-2.34782	0.649983
	19.532	-2.31596	0.628738
	19.5195	-2.30959	0.616596
	19.507	-2.2932	0.596932
	19.4945	-2.27718	0.593575
	19.482	-2.28254	0.574229
	19.4695	-2.28702	0.573516
	19.457	-2.26774	0.507526
	19.4445	-2.24568	0.475367
	19.432	-2.2372	0.478918
	19.4195	-2.22985	0.440193
	19.407	-2.2034	0.470631
	19.3945	-2.1835	0.46727
	19.382	-2.14405	0.437749
	19.3696	-2.1066	0.432056
	19.3571	-2.10564	0.406563
	19.3446	-2.07927	0.411387
	19.3321	-2.03447	0.367563
	19.3196	-2.00558	0.371264
	19.3071	-1.96339	0.348094
	19.2946	-1.9331	0.337695
	19.2821	-1.89371	0.330112
	19.2696	-1.85431	0.338092
	19.2571	-1.80878	0.309334
	19.2446	-1.76739	0.285477
	19.2321	-1.72716	0.274704
	19.2196	-1.68905	0.275395
	19.2072	-1.6399	0.241972
	19.1947	-1.58193	0.220214
	19.1822	-1.48594	0.220668
	19.1697	-1.45067	0.213541
	19.1572	-1.40021	0.194059
	19.1447	-1.3513	0.184621
	19.1322	-1.32287	0.141633
	19.1197	-1.24769	0.13751
	19.1072	-1.20117	0.049755
	19.0947	-1.15488	-0.004003
	19.0822	-1.09729	0.043024
	19.0697	-1.03103	0.023235
	19.0572	-1.00416	-0.037018
	19.0447	-0.964911	-0.055281
	19.0323	-0.888308	-0.063899
	19.0198	-0.820625	-0.075855
	19.0073	-0.739377	-0.097587
	18.9948	-0.682802	-0.106081
	18.9823	-0.62155	-0.148969
	18.9698	-0.566709	-0.155842
	18.9573	-0.505202	-0.180406
	18.9448	-0.471235	-0.20662
	18.9323	-0.462392	-0.218184
	18.9198	-0.407937	-0.241347
	18.9073	-0.32951	-0.281108
	18.8948	-0.285497	-0.302384
	18.8823	-0.269294	-0.342749
	18.8698	-0.217966	-0.356481
	18.8574	-0.151212	-0.379056
	18.8449	-0.083516	-0.405923
	18.8324	-0.023258	-0.428325
	18.8199	0.001592	-0.447638
	18.8074	0.041052	-0.499529
	18.7949	0.125085	-0.52623
	18.7824	0.171229	-0.530868
	18.7699	0.186689	-0.556143
	18.7574	0.224992	-0.58213
	18.7449	0.301319	-0.603138
	18.7324	0.385226	-0.624487
	18.7199	0.437166	-0.640665
	18.7074	0.498914	-0.689782
	18.695	0.552088	-0.703465
	18.6825	0.605458	-0.744967
	18.67	0.646472	-0.753439
	18.6575	0.704843	-0.790256
	18.645	0.781042	-0.807078
	18.6325	0.836762	-0.854312
	18.62	0.882143	-0.873838
	18.6075	0.954228	-0.875587
	18.595	1.02449	-0.899248
	18.5825	1.06747	-0.96327
	18.57	1.12003	-0.984186
	18.5575	1.15912	-0.976384
	18.545	1.21743	-0.987682
	18.5325	1.27113	-1.03179
	18.5201	1.30331	-1.04899
	18.5076	1.30111	-1.0814
	18.4951	1.28599	-1.08163
	18.4826	1.31804	-1.12822
	18.4701	1.35318	-1.14789
	18.4576	1.37137	-1.15015
	18.4451	1.42345	-1.14764
	18.4326	1.49686	-1.25795
	18.4201	1.57059	-1.30604
	18.4076	1.61802	-1.26596
	18.3951	1.64153	-1.29212
	18.3826	1.67279	-1.33774
	18.3701	1.68883	-1.33316
	18.3577	1.69538	-1.36617
	18.3452	1.7385	-1.37525
	18.3327	1.75705	-1.40439
	18.3202	1.79253	-1.39438
	18.3077	1.82135	-1.43182
	18.2952	1.83529	-1.45681
	18.2827	1.86733	-1.46387
	18.2702	1.87604	-1.47077
	18.2577	1.88523	-1.53733
	18.2452	1.90541	-1.54358
	18.2327	1.94478	-1.53941
	18.2202	2.00762	-1.55368
	18.2077	2.04193	-1.592
	18.1952	2.06602	-1.60677
	18.1828	2.07551	-1.60543
	18.1703	2.09176	-1.59587
	18.1578	2.09078	-1.63456
	18.1453	2.0774	-1.63708
	18.1328	2.09383	-1.65628
	18.1203	2.12111	-1.62467
	18.1078	2.10011	-1.71236
	18.0953	2.05359	-1.74559
	18.0828	2.00012	-1.73014
	18.0703	1.96134	-1.72744
	18.0578	1.90686	-1.73032
	18.0453	1.88451	-1.74097
	18.0328	1.86085	-1.75883
	18.0203	1.87779	-1.74211
	18.0079	1.87735	-1.76036
	17.9954	1.83019	-1.76472
	17.9829	1.77924	-1.77786
	17.9704	1.7945	-1.76644
	17.9579	1.77772	-1.78387
	17.9454	1.77652	-1.766
	17.9329	1.75428	-1.75703
	17.9204	1.76212	-1.75346
	17.9079	1.75641	-1.7893
	17.8954	1.73043	-1.76863
	17.8829	1.69628	-1.78873
	17.8704	1.67216	-1.79515
	17.8579	1.63829	-1.77046
	17.8455	1.63376	-1.76204
	17.833	1.5951	-1.80462
	17.8205	1.57906	-1.80993
	17.808	1.53503	-1.75363
	17.7955	1.51319	-1.7396
	17.783	1.44394	-1.7559
	17.7705	1.38475	-1.7299
	17.758	1.32078	-1.73236
	17.7455	1.28324	-1.70865
	17.733	1.21738	-1.71313
	17.7205	1.14992	-1.68243
	17.708	1.08376	-1.67681
	17.6955	1.05541	-1.66327
	17.683	1.006	-1.66987
	17.6706	0.94515	-1.65999
	17.6581	0.867762	-1.64727
	17.6456	0.821155	-1.62312
	17.6331	0.730745	-1.60456
	17.6206	0.670104	-1.57873
	17.6081	0.581325	-1.56152
	17.5956	0.548818	-1.54276
	17.5831	0.491492	-1.54728
	17.5706	0.461962	-1.5153
	17.5581	0.405346	-1.55147
	17.5456	0.387088	-1.57799
	17.5331	0.316667	-1.51905
	17.5206	0.266348	-1.49473
	17.5082	0.197264	-1.4908
	17.4957	0.178629	-1.47137
	17.4832	0.116268	-1.43884
	17.4707	0.054131	-1.4094
	17.4582	0.02766	-1.39736
	17.4457	0.010877	-1.36829
	17.4332	-0.043957	-1.35236
	17.4207	-0.070507	-1.33092
	17.4082	-0.098831	-1.31182
	17.3957	-0.131243	-1.26473
	17.3832	-0.20858	-1.24345
	17.3707	-0.227341	-1.2247
	17.3582	-0.232183	-1.20688
	17.3457	-0.245147	-1.1649
	17.3333	-0.286644	-1.14288
	17.3208	-0.29003	-1.115
	17.3083	-0.312857	-1.08768
	17.2958	-0.312501	-1.03941
	17.2833	-0.36124	-1.08196
	17.2708	-0.369484	-1.13837
	17.2583	-0.381355	-1.04653
	17.2458	-0.42259	-1.02587
	17.2333	-0.431547	-1.00419
	17.2208	-0.418391	-0.959047
	17.2083	-0.442803	-0.985063
	17.1958	-0.47183	-0.988919
	17.1833	-0.474331	-0.922677
	17.1708	-0.46898	-0.889733
	17.1584	-0.489869	-0.896088
	17.1459	-0.503125	-0.865893
	17.1334	-0.532767	-0.845554
	17.1209	-0.550996	-0.809177
	17.1084	-0.56368	-0.807644
	17.0959	-0.568102	-0.777641
	17.0834	-0.572601	-0.783628
	17.0709	-0.572321	-0.776625
	17.0584	-0.581203	-0.707032
	17.0459	-0.560505	-0.671204
	17.0334	-0.570558	-0.655844
	17.0209	-0.565705	-0.60637
[truncated: 1,402 more rows]

## Sheet: supplamentary Figure 10
supplementary Figure 10
	offset distance (nm)	counts
	0-3.75	2
	3.75-7.5	9
	7.5-11.25	19
	11.25-15	14
	15-18.75	4
	18.75-22.5	2
	22.5-26.25	2
	26.25-30	2
